# Supplementary material for: Therapeutic Effect of Shikimic Acid on Heat Stress-Induced Myocardial Damage: Assessment via Network Pharmacology, Molecular Docking, Molecular Dynamics Simulation, and In Vitro Experiments
Source: Pharmaceuticals (Basel). 2024 Nov 5;17(11):1485. doi: 10.3390/ph17111485 (PMC11597562; doi:10.3390/ph17111485)
Supplement: Supplementary file 1 [file pharmaceuticals-17-01485-s001.zip]

Archive with 1 entries (1 files):
- pharmaceuticals-3261077-supplementary.xlsx
