# Supplementary material for: Therapeutic Effect of Shikimic Acid on Heat Stress-Induced Myocardial Damage: Assessment via Network Pharmacology, Molecular Docking, Molecular Dynamics Simulation, and In Vitro Experiments
Source: Pharmaceuticals (Basel). 2024 Nov 5;17(11):1485. doi: 10.3390/ph17111485 (PMC11597562; doi:10.3390/ph17111485)
Supplement: Supplementary file 1 [file pharmaceuticals-17-01485-s001.zip › pharmaceuticals-3261077-supplementary.xlsx]

## Sheet: CC
ID	Description	GeneRatio	BgRatio	pvalue	p.adjust	qvalue	geneID	Count
GO:0034774	secretory granule lumen	10/60	322/19559	4.62799e-08	3.09995e-06	2.1046e-06	INS/ALB/VEGFA/IGF1/FN1/PRKCD/ALOX5/LTF/MMP8/EGF	10
GO:0060205	cytoplasmic vesicle lumen	10/60	326/19559	5.19628e-08	3.09995e-06	2.1046e-06	INS/ALB/VEGFA/IGF1/FN1/PRKCD/ALOX5/LTF/MMP8/EGF	10
GO:0031983	vesicle lumen	10/60	328/19559	5.50286e-08	3.09995e-06	2.1046e-06	INS/ALB/VEGFA/IGF1/FN1/PRKCD/ALOX5/LTF/MMP8/EGF	10
GO:0031091	platelet alpha granule	6/60	91/19559	3.51143e-07	1.30877e-05	8.88548e-06	ITGB3/ALB/VEGFA/IGF1/FN1/EGF	6
GO:0005788	endoplasmic reticulum lumen	9/60	308/19559	3.87211e-07	1.30877e-05	8.88548e-06	IL6/INS/ALB/PTGS2/FN1/SPP1/COL1A1/BGLAP/BCHE	9
GO:0031093	platelet alpha granule lumen	5/60	67/19559	1.91299e-06	5.38826e-05	3.65818e-05	ALB/VEGFA/IGF1/FN1/EGF	5
GO:0000307	cyclin-dependent protein kinase holoenzyme complex	4/60	43/19559	9.02807e-06	0.000217963	0.000147979	PCNA/CDKN1A/CDK2/CCND1	4
GO:1902911	protein kinase complex	5/60	104/19559	1.6704e-05	0.000352872	0.00023957	PCNA/CDKN1A/CDK2/CCND1/INSR	5
GO:0005667	transcription regulator complex	8/60	413/19559	3.61658e-05	0.000679114	0.000461062	PPARG/STAT3/CDK2/CCND1/CREB1/KLF4/VDR/RELA	8
GO:0061695	transferase complex, transferring phosphorus-containing groups	6/60	253/19559	0.000123185	0.00208183	0.00141339	PCNA/CDKN1A/CDK2/CCND1/TERT/INSR	6
GO:1902554	serine/threonine protein kinase complex	4/60	89/19559	0.00016079	0.00247032	0.00167714	PCNA/CDKN1A/CDK2/CCND1	4
GO:0005641	nuclear envelope lumen	2/60	10/19559	0.000409896	0.0057727	0.00391918	ALOX5/BCHE	2
GO:0045121	membrane raft	6/60	329/19559	0.000504679	0.00619037	0.00420274	TNF/PTGS2/TLR2/INSR/MAPK3/ADAM17	6
GO:0098857	membrane microdomain	6/60	330/19559	0.000512812	0.00619037	0.00420274	TNF/PTGS2/TLR2/INSR/MAPK3/ADAM17	6
GO:0098589	membrane region	6/60	343/19559	0.000628143	0.00707708	0.00480475	TNF/PTGS2/TLR2/INSR/MAPK3/ADAM17	6
GO:0090575	RNA polymerase II transcription regulator complex	4/60	161/19559	0.00150711	0.0159188	0.0108075	PPARG/STAT3/CREB1/VDR	4
GO:0031256	leading edge membrane	4/60	175/19559	0.00204406	0.0192107	0.0130424	ITGB3/INSR/ADAM17/TRPV4	4
GO:0005901	caveola	3/60	82/19559	0.00204611	0.0192107	0.0130424	PTGS2/INSR/MAPK3	3
GO:0098802	plasma membrane signaling receptor complex	5/60	307/19559	0.00248762	0.0221267	0.0150222	ITGB3/IL6/TLR2/INSR/ITGAL	5
GO:0032587	ruffle membrane	3/60	95/19559	0.00310909	0.0258938	0.0175797	ITGB3/ADAM17/TRPV4	3
GO:0005635	nuclear envelope	6/60	473/19559	0.00321757	0.0258938	0.0175797	PTGS2/CCND1/INSR/MAPK3/ALOX5/BCHE	6
GO:0005911	cell-cell junction	6/60	493/19559	0.00394043	0.0297961	0.0202291	ITGB3/VEGFA/CCND1/PRKCD/ADAM17/TRPV4	6
GO:0008305	integrin complex	2/60	31/19559	0.00406381	0.0297961	0.0202291	ITGB3/ITGAL	2
GO:0030863	cortical cytoskeleton	3/60	106/19559	0.0042314	0.0297961	0.0202291	NOS2/TRPV4/PRKCB	3
GO:0005719	nuclear euchromatin	2/60	34/19559	0.00487395	0.0328786	0.0223218	CREB1/KLF4	2
GO:0044853	plasma membrane raft	3/60	113/19559	0.00505825	0.0328786	0.0223218	PTGS2/INSR/MAPK3	3
GO:0098636	protein complex involved in cell adhesion	2/60	36/19559	0.00545194	0.0341251	0.0231681	ITGB3/ITGAL	2
GO:0000791	euchromatin	2/60	42/19559	0.00736371	0.0443396	0.0301028	CREB1/KLF4	2
GO:0034399	nuclear periphery	3/60	131/19559	0.00760856	0.0443396	0.0301028	PCNA/PRKCD/ALOX5	3
GO:0005925	focal adhesion	5/60	415/19559	0.00881487	0.0496571	0.033713	ITGB3/MAPK3/MAP2K1/ADAM17/TRPV4	5
GO:0030055	cell-substrate junction	5/60	423/19559	0.00952434	0.051923	0.0352514	ITGB3/MAPK3/MAP2K1/ADAM17/TRPV4	5
GO:0045177	apical part of cell	5/60	433/19559	0.0104656	0.053696	0.0364551	FN1/ABCB1/ADAM17/TRPV4/FABP1	5
GO:0072562	blood microparticle	3/60	148/19559	0.0106052	0.053696	0.0364551	ALB/FN1/BCHE	3
GO:0005782	peroxisomal matrix	2/60	52/19559	0.0111205	0.053696	0.0364551	NOS2/FABP1	2
GO:0031907	microbody lumen	2/60	52/19559	0.0111205	0.053696	0.0364551	NOS2/FABP1	2
GO:1904724	tertiary granule lumen	2/60	55/19559	0.012381	0.0581219	0.0394599	LTF/MMP8	2
GO:0042581	specific granule	3/60	160/19559	0.0130783	0.0597358	0.0405556	ITGAL/LTF/MMP8	3
GO:0000781	chromosome, telomeric region	3/60	164/19559	0.0139697	0.0618232	0.0419728	PCNA/CDK2/TERT	3
GO:0005938	cell cortex	4/60	305/19559	0.0142669	0.0618232	0.0419728	NOS2/TRPV4/PRKCB/FABP1	4
GO:0035580	specific granule lumen	2/60	62/19559	0.0155516	0.0657057	0.0446087	LTF/MMP8	2
GO:0001726	ruffle	3/60	179/19559	0.0176159	0.0726117	0.0492973	ITGB3/ADAM17/TRPV4	3
GO:0031253	cell projection membrane	4/60	344/19559	0.0211976	0.0852952	0.0579083	ITGB3/INSR/ADAM17/TRPV4	4
GO:0016324	apical plasma membrane	4/60	361/19559	0.024768	0.0942328	0.0639762	FN1/ABCB1/ADAM17/TRPV4	4
GO:0032993	protein-DNA complex	3/60	205/19559	0.0250819	0.0942328	0.0639762	ESR1/PCNA/TERT	3
GO:0030864	cortical actin cytoskeleton	2/60	80/19559	0.0250916	0.0942328	0.0639762	TRPV4/PRKCB	2
GO:0000805	X chromosome	1/60	10/19559	0.0302633	0.111185	0.075485	CDK2	1
GO:0031970	organelle envelope lumen	2/60	90/19559	0.031189	0.112148	0.0761388	ALOX5/BCHE	2
GO:0005652	nuclear lamina	1/60	11/19559	0.0332396	0.117031	0.0794543	PCNA	1
GO:0005583	fibrillar collagen trimer	1/60	12/19559	0.0362069	0.120634	0.0819003	COL1A1	1
GO:0098643	banded collagen fibril	1/60	12/19559	0.0362069	0.120634	0.0819003	COL1A1	1
GO:0009897	external side of plasma membrane	4/60	417/19559	0.0389963	0.120634	0.0819003	ACE/TNF/INSR/ABCB1	4
GO:0000782	telomere cap complex	1/60	13/19559	0.0391653	0.120634	0.0819003	TERT	1
GO:0000783	nuclear telomere cap complex	1/60	13/19559	0.0391653	0.120634	0.0819003	TERT	1
GO:0140445	chromosome, telomeric repeat region	1/60	13/19559	0.0391653	0.120634	0.0819003	TERT	1
GO:0005796	Golgi lumen	2/60	103/19559	0.0398895	0.120634	0.0819003	INS/BGLAP	2
GO:0031252	cell leading edge	4/60	421/19559	0.04016	0.120634	0.0819003	ITGB3/INSR/ADAM17/TRPV4	4
GO:0062023	collagen-containing extracellular matrix	4/60	427/19559	0.0419428	0.120634	0.0819003	MMP2/FN1/COL1A1/MMP8	4
GO:0030175	filopodium	2/60	106/19559	0.0420141	0.120634	0.0819003	ITGB3/TRPV4	2
GO:0099523	presynaptic cytosol	1/60	14/19559	0.0421148	0.120634	0.0819003	PRKCB	1
GO:0016363	nuclear matrix	2/60	109/19559	0.0441805	0.124442	0.0844855	PRKCD/ALOX5	2
GO:0031092	platelet alpha granule membrane	1/60	17/19559	0.0509098	0.141045	0.0957579	ITGB3	1
GO:0005770	late endosome	3/60	278/19559	0.0537612	0.142129	0.0964934	INSR/MAPK3/MAP2K1	3
GO:0031143	pseudopodium	1/60	18/19559	0.0538238	0.142129	0.0964934	MAPK3	1
GO:0031527	filopodium membrane	1/60	18/19559	0.0538238	0.142129	0.0964934	ITGB3	1
GO:0000784	nuclear chromosome, telomeric region	2/60	124/19559	0.0556076	0.14458	0.0981575	PCNA/TERT	2
GO:0071682	endocytic vesicle lumen	1/60	20/19559	0.0596255	0.151307	0.102725	LTF	1
GO:0005793	endoplasmic reticulum-Golgi intermediate compartment	2/60	130/19559	0.0604398	0.151307	0.102725	INS/FN1	2
GO:0005697	telomerase holoenzyme complex	1/60	21/19559	0.0625131	0.151307	0.102725	TERT	1
GO:0098644	complex of collagen trimers	1/60	21/19559	0.0625131	0.151307	0.102725	COL1A1	1
GO:0031965	nuclear membrane	3/60	301/19559	0.0650552	0.151307	0.102725	PTGS2/CCND1/ALOX5	3
GO:0031258	lamellipodium membrane	1/60	22/19559	0.0653921	0.151307	0.102725	ITGB3	1
GO:0042575	DNA polymerase complex	1/60	22/19559	0.0653921	0.151307	0.102725	TERT	1
GO:0005777	peroxisome	2/60	137/19559	0.0662529	0.151307	0.102725	NOS2/FABP1	2
GO:0042579	microbody	2/60	137/19559	0.0662529	0.151307	0.102725	NOS2/FABP1	2
GO:0030667	secretory granule membrane	3/60	306/19559	0.0676453	0.152427	0.103485	ITGB3/TLR2/ITGAL	3
GO:0045335	phagocytic vesicle	2/60	140/19559	0.0687997	0.152989	0.103867	TLR2/LTF	2
GO:0035327	transcriptionally active chromatin	1/60	24/19559	0.071124	0.154102	0.104622	ESR1	1
GO:0044305	calyx of Held	1/60	24/19559	0.071124	0.154102	0.104622	PRKCB	1
GO:0099522	region of cytosol	1/60	25/19559	0.0739769	0.158254	0.107442	PRKCB	1
GO:0030894	replisome	1/60	26/19559	0.0768213	0.160281	0.108818	PCNA	1
GO:0031528	microvillus membrane	1/60	26/19559	0.0768213	0.160281	0.108818	ITGB3	1
GO:0001891	phagocytic cup	1/60	27/19559	0.079657	0.164171	0.111458	TNF	1
GO:0005640	nuclear outer membrane	1/60	28/19559	0.0824842	0.16595	0.112666	PTGS2	1
GO:0032809	neuronal cell body membrane	1/60	28/19559	0.0824842	0.16595	0.112666	INSR	1
GO:0000803	sex chromosome	1/60	30/19559	0.088113	0.175189	0.118939	CDK2	1
GO:0070820	tertiary granule	2/60	164/19559	0.0902662	0.175446	0.119113	LTF/MMP8	2
GO:0044298	cell body membrane	1/60	31/19559	0.0909146	0.175446	0.119113	INSR	1
GO:0005912	adherens junction	2/60	166/19559	0.0921358	0.175446	0.119113	VEGFA/TRPV4	2
GO:0098687	chromosomal region	3/60	350/19559	0.0923945	0.175446	0.119113	PCNA/CDK2/TERT	3
GO:0098978	glutamatergic synapse	3/60	361/19559	0.0991004	0.186089	0.126339	ITGB3/STAT3/RELA	3
GO:0031904	endosome lumen	1/60	35/19559	0.102037	0.189497	0.128653	INS	1
GO:0005769	early endosome	3/60	377/19559	0.109197	0.200591	0.136184	MAPK3/MAP2K1/LTF	3
GO:0055037	recycling endosome	2/60	190/19559	0.115405	0.209715	0.142379	TNF/LTF	2
GO:0043596	nuclear replication fork	1/60	41/19559	0.11847	0.212993	0.144605	PCNA	1
GO:0099738	cell cortex region	1/60	42/19559	0.12118	0.213632	0.145038	FABP1	1
GO:0009295	nucleoid	1/60	43/19559	0.123881	0.213632	0.145038	TERT	1
GO:0032590	dendrite membrane	1/60	43/19559	0.123881	0.213632	0.145038	INSR	1
GO:0042645	mitochondrial nucleoid	1/60	43/19559	0.123881	0.213632	0.145038	TERT	1
GO:0030027	lamellipodium	2/60	201/19559	0.126528	0.215993	0.146641	ITGB3/TRPV4	2
GO:0031968	organelle outer membrane	2/60	218/19559	0.144193	0.242406	0.164574	PTGS2/PLA2G2A	2
GO:0019867	outer membrane	2/60	220/19559	0.146305	0.242406	0.164574	PTGS2/PLA2G2A	2
GO:0098858	actin-based cell projection	2/60	220/19559	0.146305	0.242406	0.164574	ITGB3/TRPV4	2
GO:0005637	nuclear inner membrane	1/60	60/19559	0.16858	0.276602	0.18779	PTGS2	1
GO:0032589	neuron projection membrane	1/60	61/19559	0.171139	0.2781	0.188807	INSR	1
GO:0005759	mitochondrial matrix	3/60	473/19559	0.177053	0.284971	0.193472	TERT/CREB1/NR3C1	3
GO:0005657	replication fork	1/60	71/19559	0.1963	0.310044	0.210494	PCNA	1
GO:0045171	intercellular bridge	1/60	71/19559	0.1963	0.310044	0.210494	GSTM1	1
GO:0033116	endoplasmic reticulum-Golgi intermediate compartment membrane	1/60	75/19559	0.206153	0.322103	0.218681	INS	1
GO:0017053	transcription repressor complex	1/60	76/19559	0.208598	0.322103	0.218681	CCND1	1
GO:0030670	phagocytic vesicle membrane	1/60	77/19559	0.211035	0.322103	0.218681	TLR2	1
GO:0005881	cytoplasmic microtubule	1/60	78/19559	0.213465	0.322103	0.218681	TRPV4	1
GO:0015030	Cajal body	1/60	78/19559	0.213465	0.322103	0.218681	CDK2	1
GO:0005791	rough endoplasmic reticulum	1/60	84/19559	0.22789	0.337837	0.229363	BGLAP	1
GO:0098685	Schaffer collateral - CA1 synapse	1/60	84/19559	0.22789	0.337837	0.229363	STAT3	1
GO:0005581	collagen trimer	1/60	87/19559	0.235004	0.345354	0.234467	COL1A1	1
GO:0035578	azurophil granule lumen	1/60	91/19559	0.244391	0.350723	0.238112	PRKCD	1
GO:0035579	specific granule membrane	1/60	91/19559	0.244391	0.350723	0.238112	ITGAL	1
GO:0150034	distal axon	2/60	309/19559	0.244884	0.350723	0.238112	TRPV4/PRKCB	2
GO:0005902	microvillus	1/60	93/19559	0.249041	0.351286	0.238494	ITGB3	1
GO:0030139	endocytic vesicle	2/60	313/19559	0.249434	0.351286	0.238494	TLR2/LTF	2
GO:0034451	centriolar satellite	1/60	95/19559	0.253663	0.35429	0.240533	G6PD	1
GO:0016605	PML body	1/60	102/19559	0.269622	0.373493	0.253571	TERT	1
GO:0005604	basement membrane	1/60	103/19559	0.271875	0.373551	0.25361	FN1	1
GO:0042470	melanosome	1/60	105/19559	0.276359	0.373637	0.253668	ITGB3	1
GO:0048770	pigment granule	1/60	105/19559	0.276359	0.373637	0.253668	ITGB3	1
GO:0030880	RNA polymerase complex	1/60	108/19559	0.283034	0.379625	0.257734	TERT	1
GO:0030665	clathrin-coated vesicle membrane	1/60	118/19559	0.304851	0.405667	0.275414	EGF	1
GO:0005923	bicellular tight junction	1/60	122/19559	0.313393	0.412913	0.280334	CCND1	1
GO:0101002	ficolin-1-rich granule	1/60	124/19559	0.317626	0.412913	0.280334	ALOX5	1
GO:1904813	ficolin-1-rich granule lumen	1/60	124/19559	0.317626	0.412913	0.280334	ALOX5	1
GO:0070160	tight junction	1/60	129/19559	0.328095	0.422718	0.28699	CCND1	1
GO:0043679	axon terminus	1/60	130/19559	0.33017	0.422718	0.28699	PRKCB	1
GO:0016607	nuclear speck	2/60	401/19559	0.3492	0.44372	0.301249	TERT/NR3C1	2
GO:0043296	apical junction complex	1/60	143/19559	0.356576	0.449707	0.305313	CCND1	1
GO:0030133	transport vesicle	2/60	410/19559	0.359233	0.449707	0.305313	INS/IGF1	2
GO:0044306	neuron projection terminus	1/60	149/19559	0.368416	0.457811	0.310815	PRKCB	1
GO:0005766	primary lysosome	1/60	155/19559	0.380042	0.464396	0.315286	PRKCD	1
GO:0042582	azurophil granule	1/60	155/19559	0.380042	0.464396	0.315286	PRKCD	1
GO:0043204	perikaryon	1/60	156/19559	0.381959	0.464396	0.315286	BGLAP	1
GO:0009898	cytoplasmic side of plasma membrane	1/60	164/19559	0.397086	0.47594	0.323124	G6PD	1
GO:0030666	endocytic vesicle membrane	1/60	164/19559	0.397086	0.47594	0.323124	TLR2	1
GO:0005775	vacuolar lumen	1/60	173/19559	0.41367	0.492325	0.334248	PRKCD	1
GO:0030662	coated vesicle membrane	1/60	183/19559	0.43157	0.508561	0.345271	EGF	1
GO:0030426	growth cone	1/60	184/19559	0.43333	0.508561	0.345271	TRPV4	1
GO:0098562	cytoplasmic side of membrane	1/60	188/19559	0.440318	0.513198	0.348418	G6PD	1
GO:0030427	site of polarized growth	1/60	191/19559	0.445503	0.514151	0.349066	TRPV4	1
GO:0005741	mitochondrial outer membrane	1/60	192/19559	0.447221	0.514151	0.349066	PLA2G2A	1
GO:0030136	clathrin-coated vesicle	1/60	194/19559	0.45064	0.514583	0.349358	EGF	1
GO:0030017	sarcomere	1/60	207/19559	0.472368	0.535773	0.363745	MMP2	1
GO:0005882	intermediate filament	1/60	215/19559	0.485316	0.54679	0.371224	NES	1
GO:0000793	condensed chromosome	1/60	222/19559	0.496389	0.553644	0.375878	CDK2	1
GO:0070382	exocytic vesicle	1/60	223/19559	0.497952	0.553644	0.375878	IGF1	1
GO:0030016	myofibril	1/60	227/19559	0.504155	0.556877	0.378073	MMP2	1
GO:0043292	contractile fiber	1/60	238/19559	0.520827	0.571557	0.388039	MMP2	1
GO:0045111	intermediate filament cytoskeleton	1/60	251/19559	0.539821	0.588579	0.399596	NES	1
GO:0099568	cytoplasmic region	1/60	254/19559	0.544098	0.58944	0.40018	FABP1	1
GO:0045211	postsynaptic membrane	1/60	280/19559	0.579564	0.623862	0.42355	ITGB3	1
GO:0030135	coated vesicle	1/60	298/19559	0.602514	0.644461	0.437535	EGF	1
GO:0014069	postsynaptic density	1/60	337/19559	0.648095	0.688856	0.467675	STAT3	1
GO:0032279	asymmetric synapse	1/60	343/19559	0.654636	0.691459	0.469443	STAT3	1
GO:0099572	postsynaptic specialization	1/60	361/19559	0.673548	0.704217	0.478105	STAT3	1
GO:0005819	spindle	1/60	367/19559	0.679622	0.704217	0.478105	NR3C1	1
GO:0098984	neuron to neuron synapse	1/60	368/19559	0.680624	0.704217	0.478105	STAT3	1
GO:0005765	lysosomal membrane	1/60	375/19559	0.687549	0.704217	0.478105	EGF	1
GO:0098852	lytic vacuole membrane	1/60	375/19559	0.687549	0.704217	0.478105	EGF	1
GO:0097060	synaptic membrane	1/60	387/19559	0.69908	0.711714	0.483194	ITGB3	1
GO:0005774	vacuolar membrane	1/60	427/19559	0.734573	0.74228	0.503946	EGF	1
GO:0005874	microtubule	1/60	431/19559	0.737888	0.74228	0.503946	TRPV4	1
GO:0005743	mitochondrial inner membrane	1/60	489/19559	0.78161	0.78161	0.530648	STAT3	1

## Sheet: MF
ID	Description	GeneRatio	BgRatio	pvalue	p.adjust	qvalue	geneID	Count
GO:0004879	nuclear receptor activity	7/60	52/18352	3.31814e-10	5.37538e-08	3.10857e-08	ESR1/PPARG/STAT3/PPARA/NR3C2/VDR/NR3C1	7
GO:0098531	ligand-activated transcription factor activity	7/60	52/18352	3.31814e-10	5.37538e-08	3.10857e-08	ESR1/PPARG/STAT3/PPARA/NR3C2/VDR/NR3C1	7
GO:0061629	RNA polymerase II-specific DNA-binding transcription factor binding	11/60	267/18352	9.18159e-10	8.67318e-08	5.01568e-08	ESR1/PCNA/PPARG/STAT3/PPARA/CREB1/KLF4/VDR/NFKBIA/RELA/PRKCB	11
GO:0140297	DNA-binding transcription factor binding	12/60	347/18352	1.07076e-09	8.67318e-08	5.01568e-08	ESR1/PCNA/PPARG/STAT3/MYC/PPARA/CREB1/KLF4/VDR/NFKBIA/RELA/PRKCB	12
GO:0001221	transcription cofactor binding	6/60	51/18352	1.51792e-08	9.83614e-07	5.68821e-07	ESR1/PPARA/TERT/CREB1/KLF4/RELA	6
GO:0001223	transcription coactivator binding	5/60	29/18352	3.52292e-08	1.90238e-06	1.10014e-06	ESR1/PPARA/TERT/CREB1/RELA	5
GO:0005178	integrin binding	7/60	144/18352	4.31608e-07	1.99773e-05	1.15528e-05	ITGB3/IGF1/FN1/SPP1/FGF2/PRKCA/ADAM17	7
GO:0016922	nuclear receptor binding	6/60	101/18352	9.41481e-07	3.813e-05	2.20505e-05	ESR1/PCNA/PPARG/STAT3/VDR/PRKCB	6
GO:0003707	steroid hormone receptor activity	4/60	26/18352	1.46222e-06	5.26399e-05	3.04415e-05	ESR1/PPARA/NR3C2/NR3C1	4
GO:0051427	hormone receptor binding	7/60	177/18352	1.73059e-06	5.60712e-05	3.24258e-05	ESR1/PCNA/PPARG/PTPN11/STAT3/VDR/PRKCB	7
GO:0005126	cytokine receptor binding	8/60	271/18352	2.68468e-06	7.90761e-05	4.57295e-05	ITGB3/TNF/IL6/VEGFA/STAT3/MYD88/ADAM17/NES	8
GO:0043560	insulin receptor substrate binding	3/60	10/18352	3.92233e-06	0.000105903	6.12435e-05	PTPN11/PRKCD/INSR	3
GO:0070491	repressing transcription factor binding	5/60	74/18352	4.2706e-06	0.000106436	6.15519e-05	PPARG/STAT3/MYC/PPARA/RELA	5
GO:0070851	growth factor receptor binding	6/60	141/18352	6.58019e-06	0.000144177	8.33774e-05	ITGB3/IL6/VEGFA/FGF2/ADAM17/EGF	6
GO:0035258	steroid hormone receptor binding	5/60	81/18352	6.67488e-06	0.000144177	8.33774e-05	ESR1/PCNA/PPARG/STAT3/PRKCB	5
GO:0035257	nuclear hormone receptor binding	6/60	144/18352	7.42675e-06	0.000150392	8.69712e-05	ESR1/PCNA/PPARG/STAT3/VDR/PRKCB	6
GO:0004697	protein kinase C activity	3/60	16/18352	1.80501e-05	0.000307802	0.000178001	PRKCD/PRKCA/PRKCB	3
GO:0004698	calcium-dependent protein kinase C activity	3/60	16/18352	1.80501e-05	0.000307802	0.000178001	PRKCD/PRKCA/PRKCB	3
GO:0005159	insulin-like growth factor receptor binding	3/60	16/18352	1.80501e-05	0.000307802	0.000178001	INS/IGF1/INSR	3
GO:0035173	histone kinase activity	3/60	17/18352	2.1867e-05	0.000349018	0.000201836	CDK2/PRKCA/PRKCB	3
GO:0008144	drug binding	5/60	104/18352	2.26215e-05	0.000349018	0.000201836	ACE/ALB/PPARG/PPARA/FABP1	5
GO:0005496	steroid binding	5/60	106/18352	2.48044e-05	0.000365302	0.000211253	ESR1/NR3C2/VDR/NR3C1/FABP1	5
GO:0005158	insulin receptor binding	3/60	23/18352	5.61606e-05	0.000758169	0.000438447	INS/PTPN11/IGF1	3
GO:0009931	calcium-dependent protein serine/threonine kinase activity	3/60	23/18352	5.61606e-05	0.000758169	0.000438447	PRKCD/PRKCA/PRKCB	3
GO:0042277	peptide binding	7/60	308/18352	6.31545e-05	0.000797967	0.000461462	PPARG/GSTM1/TLR2/INSR/NFKBIA/RELA/BCHE	7
GO:0010857	calcium-dependent protein kinase activity	3/60	24/18352	6.40344e-05	0.000797967	0.000461462	PRKCD/PRKCA/PRKCB	3
GO:0019207	kinase regulator activity	6/60	216/18352	7.30929e-05	0.000877115	0.000507233	CDKN1A/CCND1/KLF4/MAP2K1/LTF/EGF	6
GO:0002020	protease binding	5/60	137/18352	8.46344e-05	0.000979341	0.00056635	ITGB3/TNF/INS/FN1/COL1A1	5
GO:0033293	monocarboxylic acid binding	4/60	72/18352	8.99469e-05	0.00100492	0.000581145	ALB/PPARG/VDR/FABP1	4
GO:0033613	activating transcription factor binding	4/60	80/18352	0.00013561	0.00146459	0.00084697	PPARG/MYC/CREB1/RELA	4
GO:0030295	protein kinase activator activity	4/60	82/18352	0.000149243	0.00155983	0.000902043	CDKN1A/MAP2K1/LTF/EGF	4
GO:0048018	receptor ligand activity	8/60	487/18352	0.000176873	0.00179084	0.00103564	TNF/IL6/INS/VEGFA/IGF1/SPP1/FGF2/EGF	8
GO:0008083	growth factor activity	5/60	162/18352	0.00018598	0.00180701	0.00104499	IL6/VEGFA/IGF1/FGF2/EGF	5
GO:0030546	signaling receptor activator activity	8/60	492/18352	0.000189625	0.00180701	0.00104499	TNF/IL6/INS/VEGFA/IGF1/SPP1/FGF2/EGF	8
GO:0001103	RNA polymerase II repressing transcription factor binding	3/60	35/18352	0.000201838	0.00184337	0.00106602	PPARG/STAT3/PPARA	3
GO:0019209	kinase activator activity	4/60	89/18352	0.000204819	0.00184337	0.00106602	CDKN1A/MAP2K1/LTF/EGF	4
GO:0033218	amide binding	7/60	381/18352	0.000235732	0.00206425	0.00119375	PPARG/GSTM1/TLR2/INSR/NFKBIA/RELA/BCHE	7
GO:0005504	fatty acid binding	3/60	39/18352	0.000279225	0.00238076	0.00137679	ALB/PPARG/FABP1	3
GO:0019887	protein kinase regulator activity	5/60	185/18352	0.000343779	0.00282135	0.00163158	CDKN1A/CCND1/MAP2K1/LTF/EGF	5
GO:0030331	estrogen receptor binding	3/60	42/18352	0.000348315	0.00282135	0.00163158	ESR1/PCNA/PPARG	3
GO:0008236	serine-type peptidase activity	5/60	187/18352	0.00036118	0.0028542	0.00165058	ACE/MMP3/MMP2/LTF/MMP8	5
GO:0008022	protein C-terminus binding	5/60	189/18352	0.000379239	0.00285752	0.0016525	PCNA/PPARG/FN1/TERT/MAP2K1	5
GO:0008237	metallopeptidase activity	5/60	189/18352	0.000379239	0.00285752	0.0016525	ACE/MMP3/MMP2/ADAM17/MMP8	5
GO:0017171	serine hydrolase activity	5/60	191/18352	0.000397974	0.00293054	0.00169472	ACE/MMP3/MMP2/LTF/MMP8	5
GO:0004222	metalloendopeptidase activity	4/60	108/18352	0.000429265	0.00309071	0.00178735	MMP3/MMP2/ADAM17/MMP8	4
GO:0001046	core promoter sequence-specific DNA binding	3/60	46/18352	0.000456319	0.00320625	0.00185416	MYC/RELA/NR3C1	3
GO:0032052	bile acid binding	2/60	10/18352	0.000465103	0.00320625	0.00185416	VDR/FABP1	2
GO:0031406	carboxylic acid binding	5/60	212/18352	0.000639699	0.00431797	0.00249707	ALB/NOS2/PPARG/VDR/FABP1	5
GO:0035325	Toll-like receptor binding	2/60	12/18352	0.000679285	0.0044916	0.00259748	TLR2/MYD88	2
GO:0001227	DNA-binding transcription repressor activity, RNA polymerase II-specific	6/60	335/18352	0.000772827	0.00498643	0.00288364	PPARG/MYC/PPARA/RELA/NR3C1/POU5F1	6
GO:0001217	DNA-binding transcription repressor activity	6/60	336/18352	0.000784901	0.00498643	0.00288364	PPARG/MYC/PPARA/RELA/NR3C1/POU5F1	6
GO:0031994	insulin-like growth factor I binding	2/60	13/18352	0.000801104	0.00499149	0.00288657	ITGB3/INSR	2
GO:0043177	organic acid binding	5/60	224/18352	0.000819781	0.00501149	0.00289813	ALB/NOS2/PPARG/VDR/FABP1	5
GO:0050840	extracellular matrix binding	3/60	57/18352	0.000857411	0.00514447	0.00297503	ITGB3/VEGFA/SPP1	3
GO:0005172	vascular endothelial growth factor receptor binding	2/60	14/18352	0.000932657	0.0054942	0.00317728	ITGB3/VEGFA	2
GO:0005539	glycosaminoglycan binding	5/60	232/18352	0.000959277	0.0055501	0.00320961	VEGFA/FN1/FGF2/TLR2/LTF	5
GO:0005125	cytokine activity	5/60	235/18352	0.0010159	0.00577457	0.00333942	TNF/IL6/VEGFA/SPP1/FGF2	5
GO:0005161	platelet-derived growth factor receptor binding	2/60	15/18352	0.00107388	0.00599892	0.00346916	ITGB3/VEGFA	2
GO:0004708	MAP kinase kinase activity	2/60	18/18352	0.00155496	0.00839677	0.00485583	MAPK3/MAP2K1	2
GO:0046965	retinoid X receptor binding	2/60	18/18352	0.00155496	0.00839677	0.00485583	PPARG/VDR	2
GO:1901681	sulfur compound binding	5/60	262/18352	0.00164375	0.00873076	0.00504898	VEGFA/GSTM1/FN1/FGF2/LTF	5
GO:0001540	amyloid-beta binding	3/60	77/18352	0.00204653	0.0106948	0.00618476	TLR2/INSR/BCHE	3
GO:0004252	serine-type endopeptidase activity	4/60	169/18352	0.00226576	0.0114704	0.00663332	MMP3/MMP2/LTF/MMP8	4
GO:0008201	heparin binding	4/60	169/18352	0.00226576	0.0114704	0.00663332	VEGFA/FN1/FGF2/LTF	4
GO:0016209	antioxidant activity	3/60	86/18352	0.00280424	0.0139124	0.00804551	ALB/PTGS2/FABP1	3
GO:0031625	ubiquitin protein ligase binding	5/60	297/18352	0.00283401	0.0139124	0.00804551	CDKN1A/ABCB1/NFKBIA/RELA/POU5F1	5
GO:0004674	protein serine/threonine kinase activity	6/60	435/18352	0.00291108	0.0140775	0.00814097	CDK2/PRKCD/MAPK3/PRKCA/MAP2K1/PRKCB	6
GO:0016702	oxidoreductase activity, acting on single donors with incorporation of molecular oxygen, incorporation of two atoms of oxygen	2/60	25/18352	0.00300444	0.0143153	0.00827848	PTGS2/ALOX5	2
GO:0004175	endopeptidase activity	6/60	440/18352	0.00308001	0.0144627	0.00836372	ACE/MMP3/MMP2/ADAM17/LTF/MMP8	6
GO:0016701	oxidoreductase activity, acting on single donors with incorporation of molecular oxygen	2/60	26/18352	0.00324798	0.0150335	0.00869385	PTGS2/ALOX5	2
GO:0001968	fibronectin binding	2/60	27/18352	0.00350047	0.0157521	0.00910941	ITGB3/VEGFA	2
GO:0042974	retinoic acid receptor binding	2/60	27/18352	0.00350047	0.0157521	0.00910941	PPARG/VDR	2
GO:0044389	ubiquitin-like protein ligase binding	5/60	316/18352	0.00369408	0.0162511	0.009398	CDKN1A/ABCB1/NFKBIA/RELA/POU5F1	5
GO:0019902	phosphatase binding	4/60	194/18352	0.00372085	0.0162511	0.009398	PPARG/STAT3/PPARA/MAPK3	4
GO:0035035	histone acetyltransferase binding	2/60	28/18352	0.00376184	0.0162511	0.009398	PCNA/CREB1	2
GO:0005520	insulin-like growth factor binding	2/60	29/18352	0.00403203	0.0171892	0.00994046	ITGB3/INSR	2
GO:0030332	cyclin binding	2/60	30/18352	0.00431098	0.0181397	0.0104902	CDKN1A/CDK2	2
GO:0051059	NF-kappaB binding	2/60	31/18352	0.00459864	0.0191021	0.0110467	NFKBIA/RELA	2
GO:0051087	chaperone binding	3/60	104/18352	0.00478686	0.0196322	0.0113532	ALB/FN1/TERT	3
GO:0047485	protein N-terminus binding	3/60	107/18352	0.00518151	0.0205457	0.0118816	TERT/MAP2K1/RELA	3
GO:0001530	lipopolysaccharide binding	2/60	33/18352	0.00519985	0.0205457	0.0118816	TLR2/LTF	2
GO:0019956	chemokine binding	2/60	33/18352	0.00519985	0.0205457	0.0118816	ITGB3/FGF2	2
GO:0016799	hydrolase activity, hydrolyzing N-glycosyl compounds	2/60	34/18352	0.00551328	0.0215217	0.012446	PCNA/TLR2	2
GO:0042805	actinin binding	2/60	36/18352	0.00616551	0.0237812	0.0137526	PPARG/RELA	2
GO:0042826	histone deacetylase binding	3/60	115/18352	0.00632787	0.0241203	0.0139487	CCND1/KLF4/RELA	3
GO:0042056	chemoattractant activity	2/60	37/18352	0.00650419	0.0245042	0.0141707	VEGFA/FGF2	2
GO:0043539	protein serine/threonine kinase activator activity	2/60	38/18352	0.00685119	0.0255148	0.0147551	MAP2K1/LTF	2
GO:0001784	phosphotyrosine residue binding	2/60	42/18352	0.00832109	0.0306367	0.0177172	PTPN11/MAPK3	2
GO:0004712	protein serine/threonine/tyrosine kinase activity	2/60	45/18352	0.00950801	0.0346134	0.0200169	MAPK3/MAP2K1	2
GO:0004713	protein tyrosine kinase activity	3/60	135/18352	0.0098152	0.0353347	0.020434	PRKCD/INSR/MAP2K1	3
GO:0019838	growth factor binding	3/60	136/18352	0.0100136	0.0356527	0.0206179	ITGB3/COL1A1/INSR	3
GO:0048020	CCR chemokine receptor binding	2/60	47/18352	0.0103387	0.0364102	0.0210559	STAT3/NES	2
GO:0032813	tumor necrosis factor receptor superfamily binding	2/60	48/18352	0.0107657	0.0375063	0.0216898	TNF/MYD88	2
GO:0016538	cyclin-dependent protein serine/threonine kinase regulator activity	2/60	50/18352	0.0116428	0.0394367	0.0228062	CDKN1A/CCND1	2
GO:0070888	E-box binding	2/60	50/18352	0.0116428	0.0394367	0.0228062	PPARG/MYC	2
GO:0019842	vitamin binding	3/60	144/18352	0.011685	0.0394367	0.0228062	ALB/VDR/PYGM	3
GO:0045309	protein phosphorylated amino acid binding	2/60	53/18352	0.0130152	0.0434736	0.0251407	PTPN11/MAPK3	2
GO:0030374	nuclear receptor transcription coactivator activity	2/60	54/18352	0.0134877	0.0441415	0.0255269	FGF2/PRKCB	2
GO:0050661	NADP binding	2/60	54/18352	0.0134877	0.0441415	0.0255269	NOS2/G6PD	2
GO:0005080	protein kinase C binding	2/60	55/18352	0.0139675	0.0443673	0.0256575	TRPV4/PRKCB	2
GO:0030170	pyridoxal phosphate binding	2/60	55/18352	0.0139675	0.0443673	0.0256575	ALB/PYGM	2
GO:0070279	vitamin B6 binding	2/60	55/18352	0.0139675	0.0443673	0.0256575	ALB/PYGM	2
GO:0043621	protein self-association	2/60	57/18352	0.0149491	0.0470244	0.0271941	PPARG/MYD88	2
GO:0001664	G protein-coupled receptor binding	4/60	293/18352	0.0154183	0.048034	0.027778	ACE/PTPN11/STAT3/NES	4
GO:0097110	scaffold protein binding	2/60	60/18352	0.0164756	0.0508391	0.0294001	MAPK3/MAP2K1	2
GO:0035591	signaling adaptor activity	2/60	68/18352	0.0208544	0.0637435	0.0368627	PTPN11/MAP2K1	2
GO:0042379	chemokine receptor binding	2/60	70/18352	0.0220169	0.0666679	0.0385539	STAT3/NES	2
GO:0030971	receptor tyrosine kinase binding	2/60	72/18352	0.0232058	0.0696173	0.0402595	PCNA/PTPN11	2
GO:0042562	hormone binding	2/60	84/18352	0.0308716	0.0915867	0.0529643	INSR/NR3C1	2
GO:0008013	beta-catenin binding	2/60	85/18352	0.0315502	0.0915867	0.0529643	ESR1/KLF4	2
GO:0051219	phosphoprotein binding	2/60	85/18352	0.0315502	0.0915867	0.0529643	PTPN11/MAPK3	2
GO:0004955	prostaglandin receptor activity	1/60	10/18352	0.0322249	0.0915867	0.0529643	PPARG	1
GO:0070008	serine-type exopeptidase activity	1/60	10/18352	0.0322249	0.0915867	0.0529643	ACE	1
GO:0071723	lipopeptide binding	1/60	10/18352	0.0322249	0.0915867	0.0529643	TLR2	1
GO:0004954	prostanoid receptor activity	1/60	11/18352	0.0353907	0.0924725	0.0534766	PPARG	1
GO:0005078	MAP-kinase scaffold activity	1/60	11/18352	0.0353907	0.0924725	0.0534766	MAP2K1	1
GO:0005527	macrolide binding	1/60	11/18352	0.0353907	0.0924725	0.0534766	ALB	1
GO:0005536	glucose binding	1/60	11/18352	0.0353907	0.0924725	0.0534766	G6PD	1
GO:0008525	phosphatidylcholine transporter activity	1/60	11/18352	0.0353907	0.0924725	0.0534766	ABCB1	1
GO:0015643	toxic substance binding	1/60	11/18352	0.0353907	0.0924725	0.0534766	ALB	1
GO:0032404	mismatch repair complex binding	1/60	11/18352	0.0353907	0.0924725	0.0534766	PCNA	1
GO:0048407	platelet-derived growth factor binding	1/60	11/18352	0.0353907	0.0924725	0.0534766	COL1A1	1
GO:0140299	small molecule sensor activity	1/60	11/18352	0.0353907	0.0924725	0.0534766	TRPV4	1
GO:0140326	ATPase-coupled intramembrane lipid transporter activity	1/60	11/18352	0.0353907	0.0924725	0.0534766	ABCB1	1
GO:0051213	dioxygenase activity	2/60	91/18352	0.0357436	0.0926475	0.0535778	PTGS2/ALOX5	2
GO:0003964	RNA-directed DNA polymerase activity	1/60	12/18352	0.0385463	0.0968139	0.0559873	TERT	1
GO:0004861	cyclin-dependent protein serine/threonine kinase inhibitor activity	1/60	12/18352	0.0385463	0.0968139	0.0559873	CDKN1A	1
GO:0042301	phosphate ion binding	1/60	12/18352	0.0385463	0.0968139	0.0559873	RELA	1
GO:0043295	glutathione binding	1/60	12/18352	0.0385463	0.0968139	0.0559873	GSTM1	1
GO:1990782	protein tyrosine kinase binding	2/60	98/18352	0.0408918	0.10006	0.0578645	PCNA/PTPN11	2
GO:0016653	oxidoreductase activity, acting on NAD(P)H, heme protein as acceptor	1/60	13/18352	0.0416917	0.10006	0.0578645	NOS2	1
GO:0019104	DNA N-glycosylase activity	1/60	13/18352	0.0416917	0.10006	0.0578645	PCNA	1
GO:0031404	chloride ion binding	1/60	13/18352	0.0416917	0.10006	0.0578645	ACE	1
GO:0031434	mitogen-activated protein kinase kinase binding	1/60	13/18352	0.0416917	0.10006	0.0578645	ACE	1
GO:1900750	oligopeptide binding	1/60	13/18352	0.0416917	0.10006	0.0578645	GSTM1	1
GO:0015562	efflux transmembrane transporter activity	1/60	14/18352	0.044827	0.104489	0.0604257	ABCB1	1
GO:0030983	mismatched DNA binding	1/60	14/18352	0.044827	0.104489	0.0604257	PCNA	1
GO:0035497	cAMP response element binding	1/60	14/18352	0.044827	0.104489	0.0604257	CREB1	1
GO:0046624	sphingolipid transporter activity	1/60	14/18352	0.044827	0.104489	0.0604257	ABCB1	1
GO:0031490	chromatin DNA binding	2/60	106/18352	0.0470948	0.106415	0.0615393	STAT3/RELA	2
GO:0004953	icosanoid receptor activity	1/60	15/18352	0.0479523	0.106415	0.0615393	PPARG	1
GO:0016805	dipeptidase activity	1/60	15/18352	0.0479523	0.106415	0.0615393	ACE	1
GO:0019215	intermediate filament binding	1/60	15/18352	0.0479523	0.106415	0.0615393	NES	1
GO:0035259	glucocorticoid receptor binding	1/60	15/18352	0.0479523	0.106415	0.0615393	STAT3	1
GO:0036041	long-chain fatty acid binding	1/60	15/18352	0.0479523	0.106415	0.0615393	PPARG	1
GO:0043274	phospholipase binding	1/60	15/18352	0.0479523	0.106415	0.0615393	PTPN11	1
GO:0003953	NAD+ nucleosidase activity	1/60	16/18352	0.0510674	0.109575	0.063367	TLR2	1
GO:0010181	FMN binding	1/60	16/18352	0.0510674	0.109575	0.063367	NOS2	1
GO:0047498	calcium-dependent phospholipase A2 activity	1/60	16/18352	0.0510674	0.109575	0.063367	PLA2G2A	1
GO:0050135	NAD(P)+ nucleosidase activity	1/60	16/18352	0.0510674	0.109575	0.063367	TLR2	1
GO:0061809	NAD+ nucleotidase, cyclic ADP-ribose generating	1/60	16/18352	0.0510674	0.109575	0.063367	TLR2	1
GO:0005324	long-chain fatty acid transporter activity	1/60	17/18352	0.0541726	0.113973	0.0659106	FABP1	1
GO:0008381	mechanosensitive ion channel activity	1/60	17/18352	0.0541726	0.113973	0.0659106	TRPV4	1
GO:0050780	dopamine receptor binding	1/60	17/18352	0.0541726	0.113973	0.0659106	PTPN11	1
GO:0016500	protein-hormone receptor activity	1/60	18/18352	0.0572677	0.118183	0.068345	INSR	1
GO:0042834	peptidoglycan binding	1/60	18/18352	0.0572677	0.118183	0.068345	TLR2	1
GO:0070064	proline-rich region binding	1/60	18/18352	0.0572677	0.118183	0.068345	CCND1	1
GO:0001091	RNA polymerase II general transcription initiation factor binding	1/60	19/18352	0.0603529	0.120886	0.0699079	ESR1	1
GO:0003756	protein disulfide isomerase activity	1/60	19/18352	0.0603529	0.120886	0.0699079	ITGB3	1
GO:0016864	intramolecular oxidoreductase activity, transposing S-S bonds	1/60	19/18352	0.0603529	0.120886	0.0699079	ITGB3	1
GO:0030296	protein tyrosine kinase activator activity	1/60	19/18352	0.0603529	0.120886	0.0699079	EGF	1
GO:0005179	hormone activity	2/60	122/18352	0.0604428	0.120886	0.0699079	INS/IGF1	2
GO:0004707	MAP kinase activity	1/60	20/18352	0.0634282	0.1238	0.071593	MAPK3	1
GO:0005123	death receptor binding	1/60	20/18352	0.0634282	0.1238	0.071593	MYD88	1
GO:0035014	phosphatidylinositol 3-kinase regulator activity	1/60	20/18352	0.0634282	0.1238	0.071593	KLF4	1
GO:0070182	DNA polymerase binding	1/60	20/18352	0.0634282	0.1238	0.071593	PCNA	1
GO:0031072	heat shock protein binding	2/60	127/18352	0.064852	0.125821	0.0727618	CREB1/NR3C1	2
GO:0051428	peptide hormone receptor binding	1/60	21/18352	0.0664936	0.127479	0.0737207	PTPN11	1
GO:0140303	intramembrane lipid transporter activity	1/60	21/18352	0.0664936	0.127479	0.0737207	ABCB1	1
GO:0070034	telomerase RNA binding	1/60	22/18352	0.0695491	0.132552	0.0766547	TERT	1
GO:0016798	hydrolase activity, acting on glycosyl bonds	2/60	133/18352	0.0702816	0.133165	0.0770091	PCNA/TLR2	2
GO:0005319	lipid transporter activity	2/60	134/18352	0.0712007	0.134122	0.0775626	ABCB1/FABP1	2
GO:0019955	cytokine binding	2/60	135/18352	0.0721238	0.134404	0.0777255	ITGB3/FGF2	2
GO:0017134	fibroblast growth factor binding	1/60	23/18352	0.0725947	0.134404	0.0777255	ITGB3	1
GO:0038187	pattern recognition receptor activity	1/60	23/18352	0.0725947	0.134404	0.0777255	TLR2	1
GO:0020037	heme binding	2/60	138/18352	0.0749165	0.137915	0.0797556	NOS2/PTGS2	2
GO:0000979	RNA polymerase II core promoter sequence-specific DNA binding	1/60	24/18352	0.0756306	0.138442	0.0800609	RELA	1
GO:0004364	glutathione transferase activity	1/60	25/18352	0.0786567	0.142373	0.0823339	GSTM1	1
GO:0005104	fibroblast growth factor receptor binding	1/60	25/18352	0.0786567	0.142373	0.0823339	FGF2	1
GO:0052689	carboxylic ester hydrolase activity	2/60	143/18352	0.0796471	0.143365	0.0829075	BCHE/PLA2G2A	2
GO:0005112	Notch binding	1/60	26/18352	0.081673	0.143816	0.0831682	ADAM17	1
GO:0017025	TBP-class protein binding	1/60	26/18352	0.081673	0.143816	0.0831682	ESR1	1
GO:0102567	phospholipase A2 activity (consuming 1,2-dipalmitoylphosphatidylcholine)	1/60	26/18352	0.081673	0.143816	0.0831682	PLA2G2A	1
GO:0102568	phospholipase A2 activity consuming 1,2-dioleoylphosphatidylethanolamine)	1/60	26/18352	0.081673	0.143816	0.0831682	PLA2G2A	1
GO:0046906	tetrapyrrole binding	2/60	148/18352	0.0844691	0.145937	0.0843952	NOS2/PTGS2	2
GO:0008139	nuclear localization sequence binding	1/60	27/18352	0.0846797	0.145937	0.0843952	NFKBIA	1
GO:0042910	xenobiotic transmembrane transporter activity	1/60	27/18352	0.0846797	0.145937	0.0843952	ABCB1	1
GO:0051393	alpha-actinin binding	1/60	27/18352	0.0846797	0.145937	0.0843952	PPARG	1
GO:0019903	protein phosphatase binding	2/60	149/18352	0.0854441	0.146476	0.0847065	PPARG/STAT3	2
GO:0005506	iron ion binding	2/60	151/18352	0.0874044	0.148729	0.0860096	ALOX5/LTF	2
GO:0050681	androgen receptor binding	1/60	28/18352	0.0876766	0.148729	0.0860096	PRKCB	1
GO:0004693	cyclin-dependent protein serine/threonine kinase activity	1/60	29/18352	0.0906639	0.151418	0.0875647	CDK2	1
GO:0097472	cyclin-dependent protein kinase activity	1/60	29/18352	0.0906639	0.151418	0.0875647	CDK2	1
GO:1901567	fatty acid derivative binding	1/60	29/18352	0.0906639	0.151418	0.0875647	PPARG	1
GO:0043548	phosphatidylinositol 3-kinase binding	1/60	30/18352	0.0936416	0.155589	0.0899768	INSR	1
GO:0005164	tumor necrosis factor receptor binding	1/60	31/18352	0.0966097	0.158891	0.0918863	TNF	1
GO:0030291	protein serine/threonine kinase inhibitor activity	1/60	31/18352	0.0966097	0.158891	0.0918863	CDKN1A	1
GO:0016705	oxidoreductase activity, acting on paired donors, with incorporation or reduction of molecular oxygen	2/60	162/18352	0.0984224	0.161055	0.0931377	NOS2/PTGS2	2
GO:0004623	phospholipase A2 activity	1/60	33/18352	0.102517	0.164434	0.0950916	PLA2G2A	1
GO:0031624	ubiquitin conjugating enzyme binding	1/60	33/18352	0.102517	0.164434	0.0950916	PPARA	1
GO:0035198	miRNA binding	1/60	33/18352	0.102517	0.164434	0.0950916	POU5F1	1
GO:0051019	mitogen-activated protein kinase binding	1/60	33/18352	0.102517	0.164434	0.0950916	ACE	1
GO:0005154	epidermal growth factor receptor binding	1/60	34/18352	0.105457	0.167764	0.0970174	EGF	1
GO:0005201	extracellular matrix structural constituent	2/60	169/18352	0.105629	0.167764	0.0970174	FN1/COL1A1	2
GO:0019825	oxygen binding	1/60	36/18352	0.111307	0.172553	0.0997871	ALB	1
GO:0034061	DNA polymerase activity	1/60	36/18352	0.111307	0.172553	0.0997871	TERT	1
GO:0042162	telomeric DNA binding	1/60	36/18352	0.111307	0.172553	0.0997871	TERT	1
GO:0043394	proteoglycan binding	1/60	36/18352	0.111307	0.172553	0.0997871	FN1	1
GO:0097718	disordered domain specific binding	1/60	36/18352	0.111307	0.172553	0.0997871	FN1	1
GO:0048487	beta-tubulin binding	1/60	37/18352	0.114219	0.176223	0.101909	TRPV4	1
GO:0043014	alpha-tubulin binding	1/60	38/18352	0.11712	0.179844	0.104003	TRPV4	1
GO:0044390	ubiquitin-like protein conjugating enzyme binding	1/60	39/18352	0.120013	0.183416	0.106069	PPARA	1
GO:0016504	peptidase activator activity	1/60	40/18352	0.122896	0.186941	0.108107	FN1	1
GO:0030020	extracellular matrix structural constituent conferring tensile strength	1/60	41/18352	0.12577	0.188655	0.109099	COL1A1	1
GO:0030159	signaling receptor complex adaptor activity	1/60	41/18352	0.12577	0.188655	0.109099	PTPN11	1
GO:0042169	SH2 domain binding	1/60	41/18352	0.12577	0.188655	0.109099	TRPV4	1
GO:0030544	Hsp70 protein binding	1/60	42/18352	0.128635	0.191182	0.11056	CREB1	1
GO:0051879	Hsp90 protein binding	1/60	42/18352	0.128635	0.191182	0.11056	NR3C1	1
GO:0004180	carboxypeptidase activity	1/60	43/18352	0.13149	0.194533	0.112498	ACE	1
GO:0034062	5'-3' RNA polymerase activity	1/60	44/18352	0.134336	0.196058	0.11338	TERT	1
GO:0097747	RNA polymerase activity	1/60	44/18352	0.134336	0.196058	0.11338	TERT	1
GO:0140296	general transcription initiation factor binding	1/60	44/18352	0.134336	0.196058	0.11338	ESR1	1
GO:0016709	oxidoreductase activity, acting on paired donors, with incorporation or reduction of molecular oxygen, NAD(P)H as one donor, and incorporation of one atom of oxygen	1/60	45/18352	0.137173	0.198411	0.114741	NOS2	1
GO:0061980	regulatory RNA binding	1/60	45/18352	0.137173	0.198411	0.114741	POU5F1	1
GO:0005516	calmodulin binding	2/60	200/18352	0.139091	0.199825	0.115558	NOS2/TRPV4	2
GO:0004177	aminopeptidase activity	1/60	46/18352	0.140001	0.199825	0.115558	ACE	1
GO:0004715	non-membrane spanning protein tyrosine kinase activity	1/60	46/18352	0.140001	0.199825	0.115558	PRKCD	1
GO:0001102	RNA polymerase II activating transcription factor binding	1/60	47/18352	0.14282	0.202068	0.116855	CREB1	1
GO:0005246	calcium channel regulator activity	1/60	47/18352	0.14282	0.202068	0.116855	PRKCB	1
GO:0005548	phospholipid transporter activity	1/60	48/18352	0.145629	0.204259	0.118123	ABCB1	1
GO:0015026	coreceptor activity	1/60	48/18352	0.145629	0.204259	0.118123	ITGB3	1
GO:0005048	signal sequence binding	1/60	49/18352	0.14843	0.20729	0.119875	NFKBIA	1
GO:0140097	catalytic activity, acting on DNA	2/60	209/18352	0.149203	0.207476	0.119983	PCNA/TERT	2
GO:0016763	transferase activity, transferring pentosyl groups	1/60	50/18352	0.151222	0.208493	0.120571	HPRT1	1
GO:0016860	intramolecular oxidoreductase activity	1/60	50/18352	0.151222	0.208493	0.120571	ITGB3	1
GO:0017046	peptide hormone binding	1/60	51/18352	0.154004	0.211429	0.122269	INSR	1
GO:0004601	peroxidase activity	1/60	52/18352	0.156778	0.214329	0.123946	PTGS2	1
GO:0000287	magnesium ion binding	2/60	217/18352	0.158315	0.215522	0.124636	CDK2/HPRT1	2
GO:0001085	RNA polymerase II transcription factor binding	1/60	56/18352	0.167783	0.225567	0.130445	KLF4	1
GO:0016684	oxidoreductase activity, acting on peroxide as acceptor	1/60	56/18352	0.167783	0.225567	0.130445	PTGS2	1
GO:0016765	transferase activity, transferring alkyl or aryl (other than methyl) groups	1/60	56/18352	0.167783	0.225567	0.130445	GSTM1	1
GO:0061134	peptidase regulator activity	2/60	229/18352	0.172175	0.230515	0.133306	FN1/LTF	2
GO:1990841	promoter-specific chromatin binding	1/60	58/18352	0.173233	0.230977	0.133573	KLF4	1
GO:0004869	cysteine-type endopeptidase inhibitor activity	1/60	59/18352	0.175944	0.232677	0.134557	LTF	1
GO:0016597	amino acid binding	1/60	59/18352	0.175944	0.232677	0.134557	NOS2	1
GO:0005507	copper ion binding	1/60	60/18352	0.178647	0.235291	0.136068	ALB	1
GO:0004714	transmembrane receptor protein tyrosine kinase activity	1/60	61/18352	0.181341	0.237873	0.137561	INSR	1
GO:0008235	metalloexopeptidase activity	1/60	64/18352	0.189372	0.24693	0.142799	ACE	1
GO:0030674	protein-macromolecule adaptor activity	2/60	244/18352	0.189771	0.24693	0.142799	PTPN11/MAP2K1	2
GO:0003684	damaged DNA binding	1/60	65/18352	0.192031	0.247881	0.143349	PCNA	1
GO:0004860	protein kinase inhibitor activity	1/60	65/18352	0.192031	0.247881	0.143349	CDKN1A	1
GO:0000049	tRNA binding	1/60	66/18352	0.194682	0.250305	0.144751	TERT	1
GO:0019210	kinase inhibitor activity	1/60	69/18352	0.202584	0.258414	0.14944	CDKN1A	1
GO:0048029	monosaccharide binding	1/60	69/18352	0.202584	0.258414	0.14944	G6PD	1
GO:0005518	collagen binding	1/60	70/18352	0.205201	0.260726	0.150777	FN1	1
GO:0001098	basal transcription machinery binding	1/60	72/18352	0.210409	0.265263	0.153401	ESR1	1
GO:0001099	basal RNA polymerase II transcription machinery binding	1/60	72/18352	0.210409	0.265263	0.153401	ESR1	1
GO:0038024	cargo receptor activity	1/60	73/18352	0.213001	0.267489	0.154688	INSR	1
GO:0001618	virus receptor activity	1/60	74/18352	0.215584	0.268651	0.15536	ITGB3	1
GO:0140272	exogenous protein binding	1/60	74/18352	0.215584	0.268651	0.15536	ITGB3	1
GO:0003713	transcription coactivator activity	2/60	267/18352	0.217195	0.269621	0.155921	FGF2/PRKCB	2
GO:0003712	transcription coregulator activity	3/60	498/18352	0.222412	0.275044	0.159057	CCND1/FGF2/PRKCB	3
GO:0016757	transferase activity, transferring glycosyl groups	2/60	275/18352	0.226825	0.279434	0.161596	HPRT1/PYGM	2
GO:0019199	transmembrane receptor protein kinase activity	1/60	80/18352	0.23091	0.283389	0.163883	INSR	1
GO:0050660	flavin adenine dinucleotide binding	1/60	81/18352	0.233435	0.285407	0.16505	NOS2	1
GO:0030165	PDZ domain binding	1/60	85/18352	0.243456	0.29654	0.171488	ADAM17	1
GO:0051117	ATPase binding	1/60	88/18352	0.250887	0.304447	0.176061	ESR1	1
GO:0072341	modified amino acid binding	1/60	90/18352	0.2558	0.309251	0.178839	GSTM1	1
GO:0008238	exopeptidase activity	1/60	95/18352	0.267947	0.322732	0.186635	ACE	1
GO:0060090	molecular adaptor activity	2/60	316/18352	0.276533	0.33184	0.191902	PTPN11/MAP2K1	2
GO:0042626	ATPase-coupled transmembrane transporter activity	1/60	100/18352	0.279899	0.334639	0.193521	ABCB1	1
GO:0004497	monooxygenase activity	1/60	101/18352	0.282266	0.334997	0.193728	NOS2	1
GO:0004725	protein tyrosine phosphatase activity	1/60	101/18352	0.282266	0.334997	0.193728	PTPN11	1
GO:0004620	phospholipase activity	1/60	105/18352	0.291658	0.344881	0.199444	PLA2G2A	1
GO:0015399	primary active transmembrane transporter activity	1/60	107/18352	0.296309	0.349106	0.201887	ABCB1	1
GO:0016651	oxidoreductase activity, acting on NAD(P)H	1/60	109/18352	0.30093	0.353266	0.204293	NOS2	1
GO:0005088	Ras guanyl-nucleotide exchange factor activity	1/60	115/18352	0.314614	0.367996	0.212811	EGF	1
GO:0005262	calcium channel activity	1/60	118/18352	0.321357	0.374531	0.216591	TRPV4	1
GO:0099106	ion channel regulator activity	1/60	119/18352	0.32359	0.375782	0.217314	PRKCB	1
GO:0016616	oxidoreductase activity, acting on the CH-OH group of donors, NAD or NADP as acceptor	1/60	120/18352	0.325816	0.377016	0.218027	G6PD	1
GO:0016298	lipase activity	1/60	130/18352	0.347683	0.399465	0.23101	PLA2G2A	1
GO:0016614	oxidoreductase activity, acting on CH-OH group of donors	1/60	130/18352	0.347683	0.399465	0.23101	G6PD	1
GO:0017124	SH3 domain binding	1/60	131/18352	0.34983	0.400513	0.231615	ADAM17	1
GO:0016779	nucleotidyltransferase activity	1/60	133/18352	0.354105	0.403979	0.23362	TERT	1
GO:0015085	calcium ion transmembrane transporter activity	1/60	134/18352	0.356232	0.404691	0.234032	TRPV4	1
GO:0004857	enzyme inhibitor activity	2/60	383/18352	0.357228	0.404691	0.234032	CDKN1A/LTF	2
GO:0016247	channel regulator activity	1/60	148/18352	0.385298	0.434971	0.251543	PRKCB	1
GO:0016853	isomerase activity	1/60	156/18352	0.401324	0.45149	0.261095	ITGB3	1
GO:0072509	divalent inorganic cation transmembrane transporter activity	1/60	162/18352	0.413073	0.463099	0.267809	TRPV4	1
GO:0005543	phospholipid binding	2/60	454/18352	0.439204	0.490697	0.283769	PLA2G2A/FABP1	2
GO:0004721	phosphoprotein phosphatase activity	1/60	179/18352	0.445144	0.495625	0.286618	PTPN11	1
GO:0004866	endopeptidase inhibitor activity	1/60	183/18352	0.452436	0.502018	0.290316	LTF	1
GO:0030414	peptidase inhibitor activity	1/60	189/18352	0.463198	0.512205	0.296207	LTF	1
GO:0061135	endopeptidase regulator activity	1/60	192/18352	0.468501	0.516307	0.298579	LTF	1
GO:0003714	transcription corepressor activity	1/60	194/18352	0.472007	0.518408	0.299794	CCND1	1
GO:0016758	transferase activity, transferring hexosyl groups	1/60	201/18352	0.484101	0.529895	0.306437	PYGM	1
GO:0051015	actin filament binding	1/60	206/18352	0.492573	0.537352	0.310749	TRPV4	1
GO:0005085	guanyl-nucleotide exchange factor activity	1/60	215/18352	0.507478	0.551755	0.319078	EGF	1
GO:0042393	histone binding	1/60	238/18352	0.543641	0.589096	0.340673	PRKCB	1
GO:0008017	microtubule binding	1/60	265/18352	0.582772	0.629394	0.363977	TRPV4	1
GO:0030246	carbohydrate binding	1/60	267/18352	0.585536	0.630278	0.364488	G6PD	1
GO:0016791	phosphatase activity	1/60	277/18352	0.599086	0.642728	0.371688	PTPN11	1
GO:0045296	cadherin binding	1/60	332/18352	0.666182	0.712353	0.411952	PTPN11	1
GO:0005261	cation channel activity	1/60	334/18352	0.668401	0.712375	0.411965	TRPV4	1
GO:0022836	gated channel activity	1/60	337/18352	0.671703	0.713547	0.412643	TRPV4	1
GO:0022804	active transmembrane transporter activity	1/60	344/18352	0.679282	0.71924	0.415935	ABCB1	1
GO:0015631	tubulin binding	1/60	365/18352	0.701002	0.73982	0.427836	TRPV4	1
GO:0042578	phosphoric ester hydrolase activity	1/60	369/18352	0.704972	0.741594	0.428862	PTPN11	1
GO:0005525	GTP binding	1/60	376/18352	0.711795	0.746096	0.431466	INSR	1
GO:0032550	purine ribonucleoside binding	1/60	380/18352	0.715624	0.746096	0.431466	INSR	1
GO:0001883	purine nucleoside binding	1/60	383/18352	0.718463	0.746096	0.431466	INSR	1
GO:0032549	ribonucleoside binding	1/60	383/18352	0.718463	0.746096	0.431466	INSR	1
GO:0001882	nucleoside binding	1/60	389/18352	0.724057	0.748067	0.432606	INSR	1
GO:0140098	catalytic activity, acting on RNA	1/60	390/18352	0.724979	0.748067	0.432606	TERT	1
GO:0019001	guanyl nucleotide binding	1/60	397/18352	0.731347	0.749862	0.433643	INSR	1
GO:0032561	guanyl ribonucleotide binding	1/60	397/18352	0.731347	0.749862	0.433643	INSR	1
GO:0017016	Ras GTPase binding	1/60	415/18352	0.747062	0.763559	0.441564	EGF	1
GO:0016887	ATPase activity	1/60	423/18352	0.753754	0.76732	0.443739	ABCB1	1
GO:0031267	small GTPase binding	1/60	428/18352	0.757847	0.76732	0.443739	EGF	1
GO:0046873	metal ion transmembrane transporter activity	1/60	428/18352	0.757847	0.76732	0.443739	TRPV4	1
GO:0005216	ion channel activity	1/60	431/18352	0.760271	0.767376	0.443772	TRPV4	1
GO:0003779	actin binding	1/60	437/18352	0.765047	0.769799	0.445173	TRPV4	1
GO:0015267	channel activity	1/60	479/18352	0.795959	0.796644	0.460697	TRPV4	1
GO:0022803	passive transmembrane transporter activity	1/60	480/18352	0.796644	0.796644	0.460697	TRPV4	1

## Sheet: BP
ID	Description	GeneRatio	BgRatio	pvalue	p.adjust	qvalue	geneID	Count
GO:0050727	regulation of inflammatory response	21/60	425/18866	5.56678e-20	1.68395e-16	7.01414e-17	ESR1/TNF/IL6/INS/NOS2/MMP3/PPARG/STAT3/PTGS2/IGF1/PPARA/PRKCD/TLR2/ALOX5/KLF4/MYD88/NFKBIA/MMP8/RELA/TRPV4/PLA2G2A	21
GO:1902893	regulation of pri-miRNA transcription by RNA polymerase II	10/60	51/18866	5.55637e-16	6.38145e-13	2.65806e-13	TNF/PPARG/STAT3/PPARA/FGF2/TERT/KLF4/RELA/NR3C1/POU5F1	10
GO:0062197	cellular response to chemical stress	17/60	360/18866	7.43606e-16	6.38145e-13	2.65806e-13	TNF/IL6/PCNA/INS/MMP3/PPARG/MMP2/PTGS2/CDK2/PRKCD/MAPK3/ALOX5/G6PD/KLF4/RELA/TRPV4/FABP1	17
GO:0061614	pri-miRNA transcription by RNA polymerase II	10/60	53/18866	8.43827e-16	6.38145e-13	2.65806e-13	TNF/PPARG/STAT3/PPARA/FGF2/TERT/KLF4/RELA/NR3C1/POU5F1	10
GO:0048545	response to steroid hormone	16/60	346/18866	8.35074e-15	5.0522e-12	2.10439e-12	ESR1/TNF/IL6/PCNA/CDKN1A/PTGS2/CCND1/SPP1/PPARA/COL1A1/NR3C2/TLR2/RELA/NR3C1/BGLAP/BCHE	16
GO:0072593	reactive oxygen species metabolic process	14/60	288/18866	2.51811e-13	1.26955e-10	5.28802e-11	TNF/CDKN1A/INS/NOS2/MMP3/STAT3/PTGS2/PRKCD/TLR2/INSR/ALOX5/G6PD/KLF4/MMP8	14
GO:1902895	positive regulation of pri-miRNA transcription by RNA polymerase II	8/60	40/18866	4.5769e-13	1.63319e-10	6.80269e-11	TNF/PPARG/STAT3/FGF2/TERT/KLF4/RELA/NR3C1	8
GO:0050673	epithelial cell proliferation	16/60	453/18866	5.33027e-13	1.63319e-10	6.80269e-11	ESR1/ITGB3/TNF/IL6/PPARG/VEGFA/STAT3/IGF1/MYC/CCND1/FGF2/ALOX5/PRKCA/MAP2K1/VDR/ADAM17	16
GO:0060149	negative regulation of posttranscriptional gene silencing	7/60	23/18866	5.39896e-13	1.63319e-10	6.80269e-11	ESR1/TNF/IL6/PPARG/STAT3/TERT/POU5F1	7
GO:0060967	negative regulation of gene silencing by RNA	7/60	23/18866	5.39896e-13	1.63319e-10	6.80269e-11	ESR1/TNF/IL6/PPARG/STAT3/TERT/POU5F1	7
GO:0006979	response to oxidative stress	16/60	458/18866	6.30152e-13	1.73062e-10	7.20851e-11	TNF/IL6/PCNA/INS/MMP3/MMP2/PTGS2/CDK2/PRKCD/COL1A1/MAPK3/ALOX5/G6PD/KLF4/RELA/FABP1	16
GO:0034599	cellular response to oxidative stress	14/60	310/18866	6.86525e-13	1.73062e-10	7.20851e-11	TNF/IL6/PCNA/INS/MMP3/MMP2/CDK2/PRKCD/MAPK3/ALOX5/G6PD/KLF4/RELA/FABP1	14
GO:2000377	regulation of reactive oxygen species metabolic process	12/60	200/18866	1.29651e-12	3.01687e-10	1.25661e-10	TNF/CDKN1A/INS/MMP3/STAT3/PTGS2/PRKCD/INSR/ALOX5/G6PD/KLF4/MMP8	12
GO:0062013	positive regulation of small molecule metabolic process	11/60	154/18866	1.81642e-12	3.92476e-10	1.63478e-10	TNF/INS/NOS2/PPARG/STAT3/PTGS2/IGF1/PPARA/INSR/EGF/FABP1	11
GO:0010876	lipid localization	15/60	440/18866	5.28364e-12	1.01541e-09	4.22948e-10	ITGB3/ACE/TNF/IL6/NOS2/PPARG/PTPN11/SPP1/PPARA/PRKCD/ABCB1/NFKBIA/PLA2G2A/EGF/FABP1	15
GO:0034614	cellular response to reactive oxygen species	11/60	170/18866	5.37077e-12	1.01541e-09	4.22948e-10	TNF/IL6/PCNA/MMP3/MMP2/CDK2/PRKCD/MAPK3/KLF4/RELA/FABP1	11
GO:0043434	response to peptide hormone	15/60	447/18866	6.61429e-12	1.17696e-09	4.90236e-10	INS/PPARG/PTPN11/STAT3/PTGS2/PPARA/PRKCD/COL1A1/TLR2/CREB1/INSR/RELA/TRPV4/BGLAP/PRKCB	15
GO:0051090	regulation of DNA-binding transcription factor activity	15/60	455/18866	8.51042e-12	1.31534e-09	5.47878e-10	ESR1/TNF/IL6/INS/PPARG/VEGFA/STAT3/TLR2/MAPK3/KLF4/MYD88/LTF/NFKBIA/RELA/PRKCB	15
GO:0018108	peptidyl-tyrosine phosphorylation	14/60	374/18866	8.63013e-12	1.31534e-09	5.47878e-10	ITGB3/ACE/TNF/IL6/VEGFA/PTPN11/STAT3/IGF1/PRKCD/INSR/MAPK3/MAP2K1/ADAM17/EGF	14
GO:0000302	response to reactive oxygen species	12/60	235/18866	8.69648e-12	1.31534e-09	5.47878e-10	TNF/IL6/PCNA/MMP3/MMP2/CDK2/PRKCD/COL1A1/MAPK3/KLF4/RELA/FABP1	12
GO:0018212	peptidyl-tyrosine modification	14/60	377/18866	9.60379e-12	1.3834e-09	5.76227e-10	ITGB3/ACE/TNF/IL6/VEGFA/PTPN11/STAT3/IGF1/PRKCD/INSR/MAPK3/MAP2K1/ADAM17/EGF	14
GO:0033273	response to vitamin	9/60	91/18866	1.13909e-11	1.56624e-09	6.52385e-10	PPARG/PTGS2/CCND1/SPP1/COL1A1/VDR/RELA/BGLAP/BCHE	9
GO:0031667	response to nutrient levels	15/60	473/18866	1.47487e-11	1.93978e-09	8.07973e-10	CDKN1A/ALB/PPARG/PTGS2/CCND1/SPP1/PPARA/COL1A1/MAPK3/G6PD/VDR/RELA/TRPV4/BGLAP/BCHE	15
GO:0070482	response to oxygen levels	14/60	396/18866	1.85121e-11	2.31648e-09	9.64881e-10	CDKN1A/NOS2/PPARG/VEGFA/MMP2/PTGS2/MYC/PPARA/TERT/COL1A1/TLR2/CREB1/ADAM17/FABP1	14
GO:0042493	response to drug	14/60	397/18866	1.91445e-11	2.31648e-09	9.64881e-10	CDKN1A/NOS2/PPARG/STAT3/PTGS2/MYC/CCND1/COL1A1/CREB1/ABCB1/ADAM17/RELA/BGLAP/BCHE	14
GO:0060969	negative regulation of gene silencing	7/60	37/18866	2.19048e-11	2.54854e-09	1.06154e-09	ESR1/TNF/IL6/PPARG/STAT3/TERT/POU5F1	7
GO:0070371	ERK1 and ERK2 cascade	13/60	325/18866	2.3132e-11	2.59165e-09	1.0795e-09	TNF/PTPN11/IGF1/FN1/MYC/FGF2/MAPK3/PRKCA/KLF4/MAP2K1/TRPV4/PLA2G2A/EGF	13
GO:1905953	negative regulation of lipid localization	8/60	65/18866	2.82501e-11	3.05202e-09	1.27125e-09	ITGB3/TNF/IL6/PPARG/PTPN11/PPARA/NFKBIA/EGF	8
GO:0060965	negative regulation of gene silencing by miRNA	6/60	20/18866	2.99618e-11	3.12532e-09	1.30179e-09	ESR1/TNF/IL6/PPARG/STAT3/POU5F1	6
GO:0051091	positive regulation of DNA-binding transcription factor activity	12/60	270/18866	4.39686e-11	4.4335e-09	1.84668e-09	ESR1/TNF/IL6/INS/PPARG/VEGFA/STAT3/TLR2/MYD88/LTF/RELA/PRKCB	12
GO:0030099	myeloid cell differentiation	14/60	431/18866	5.69495e-11	5.4255e-09	2.25988e-09	TNF/PPARG/VEGFA/PTPN11/STAT3/MYC/TLR2/CREB1/G6PD/PRKCA/LTF/NFKBIA/BGLAP/PRKCB	14
GO:0010888	negative regulation of lipid storage	6/60	22/18866	5.73937e-11	5.4255e-09	2.25988e-09	ITGB3/TNF/IL6/PPARG/PPARA/NFKBIA	6
GO:0050729	positive regulation of inflammatory response	10/60	158/18866	6.70574e-11	6.14693e-09	2.56037e-09	TNF/IL6/STAT3/PTGS2/TLR2/MYD88/NFKBIA/MMP8/TRPV4/PLA2G2A	10
GO:0031960	response to corticosteroid	10/60	164/18866	9.69863e-11	8.62893e-09	3.5942e-09	TNF/IL6/PCNA/CDKN1A/PTGS2/CCND1/COL1A1/NR3C1/BGLAP/BCHE	10
GO:0051098	regulation of binding	13/60	367/18866	1.04668e-10	9.04634e-09	3.76806e-09	ACE/CDKN1A/PPARG/IGF1/PPARA/PRKCD/TERT/MAPK3/KLF4/NFKBIA/MMP8/EGF/NES	13
GO:0070920	regulation of production of small RNA involved in gene silencing by RNA	6/60	25/18866	1.35228e-10	1.13629e-08	4.73298e-09	ESR1/TNF/IL6/STAT3/TERT/MAP2K1	6
GO:1905952	regulation of lipid localization	10/60	171/18866	1.46533e-10	1.198e-08	4.99003e-09	ITGB3/TNF/IL6/PPARG/PTPN11/SPP1/PPARA/PRKCD/NFKBIA/EGF	10
GO:0048660	regulation of smooth muscle cell proliferation	10/60	173/18866	1.64324e-10	1.3081e-08	5.44863e-09	TNF/IL6/CDKN1A/PPARG/MMP2/PTGS2/IGF1/FGF2/TERT/KLF4	10
GO:0060249	anatomical structure homeostasis	14/60	469/18866	1.73196e-10	1.34338e-08	5.59555e-09	ITGB3/IL6/PCNA/ALB/VEGFA/PTPN11/PTGS2/MYC/SPP1/TERT/MAPK3/PRKCA/LTF/BGLAP	14
GO:0048659	smooth muscle cell proliferation	10/60	175/18866	1.84015e-10	1.39162e-08	5.79648e-09	TNF/IL6/CDKN1A/PPARG/MMP2/PTGS2/IGF1/FGF2/TERT/KLF4	10
GO:0031349	positive regulation of defense response	13/60	385/18866	1.88885e-10	1.3936e-08	5.80476e-09	TNF/IL6/STAT3/PTGS2/PRKCD/TLR2/MAPK3/MYD88/NFKBIA/MMP8/RELA/TRPV4/PLA2G2A	13
GO:0006869	lipid transport	13/60	393/18866	2.43207e-10	1.75167e-08	7.29622e-09	ITGB3/ACE/NOS2/PPARG/PTPN11/SPP1/PPARA/PRKCD/ABCB1/NFKBIA/PLA2G2A/EGF/FABP1	13
GO:1903409	reactive oxygen species biosynthetic process	9/60	128/18866	2.53106e-10	1.77956e-08	7.41239e-09	TNF/INS/NOS2/STAT3/PTGS2/INSR/ALOX5/KLF4/MMP8	9
GO:0050678	regulation of epithelial cell proliferation	13/60	395/18866	2.58845e-10	1.77956e-08	7.41239e-09	ITGB3/TNF/PPARG/VEGFA/STAT3/IGF1/MYC/CCND1/FGF2/ALOX5/PRKCA/VDR/ADAM17	13
GO:0033002	muscle cell proliferation	11/60	244/18866	2.65108e-10	1.78212e-08	7.42303e-09	TNF/IL6/CDKN1A/PPARG/MMP2/STAT3/PTGS2/IGF1/FGF2/TERT/KLF4	11
GO:0032147	activation of protein kinase activity	12/60	331/18866	4.59032e-10	3.01863e-08	1.25735e-08	ITGB3/TNF/INS/VEGFA/PTPN11/IGF1/PRKCD/FGF2/INSR/MAPK3/MAP2K1/EGF	12
GO:0032496	response to lipopolysaccharide	12/60	334/18866	5.08816e-10	3.27483e-08	1.36406e-08	TNF/IL6/NOS2/PTGS2/TLR2/MAPK3/PRKCA/MYD88/ADAM17/LTF/NFKBIA/RELA	12
GO:0050731	positive regulation of peptidyl-tyrosine phosphorylation	10/60	195/18866	5.3164e-10	3.35044e-08	1.39555e-08	ITGB3/ACE/TNF/IL6/VEGFA/PTPN11/STAT3/IGF1/ADAM17/EGF	10
GO:0060968	regulation of gene silencing	9/60	140/18866	5.64629e-10	3.48572e-08	1.4519e-08	ESR1/TNF/IL6/PPARG/STAT3/CDK2/TERT/MAP2K1/POU5F1	9
GO:0050730	regulation of peptidyl-tyrosine phosphorylation	11/60	263/18866	5.87613e-10	3.55506e-08	1.48078e-08	ITGB3/ACE/TNF/IL6/VEGFA/PTPN11/STAT3/IGF1/PRKCD/ADAM17/EGF	11
GO:1901654	response to ketone	10/60	200/18866	6.806e-10	4.03689e-08	1.68148e-08	PCNA/CDKN1A/PPARG/CCND1/SPP1/TLR2/KLF4/RELA/NR3C1/BGLAP	10
GO:0071902	positive regulation of protein serine/threonine kinase activity	12/60	345/18866	7.35978e-10	4.28141e-08	1.78333e-08	TNF/VEGFA/PTPN11/IGF1/CCND1/FGF2/INSR/MAPK3/MAP2K1/ADAM17/LTF/EGF	12
GO:0051384	response to glucocorticoid	9/60	147/18866	8.72113e-10	4.97763e-08	2.07333e-08	TNF/IL6/PCNA/CDKN1A/PTGS2/CCND1/NR3C1/BGLAP/BCHE	9
GO:0071222	cellular response to lipopolysaccharide	10/60	208/18866	9.96952e-10	5.48259e-08	2.28366e-08	TNF/IL6/NOS2/TLR2/MAPK3/PRKCA/MYD88/LTF/NFKBIA/RELA	10
GO:0032637	interleukin-8 production	8/60	101/18866	1.03537e-09	5.48259e-08	2.28366e-08	TNF/IL6/NOS2/STAT3/TLR2/KLF4/MYD88/RELA	8
GO:0009612	response to mechanical stimulus	10/60	209/18866	1.04451e-09	5.48259e-08	2.28366e-08	PPARG/PTPN11/PTGS2/COL1A1/MAPK3/MYD88/NFKBIA/RELA/TRPV4/BGLAP	10
GO:0048732	gland development	13/60	443/18866	1.04946e-09	5.48259e-08	2.28366e-08	ESR1/TNF/IL6/PCNA/VEGFA/CCND1/CREB1/INSR/MAPK3/MAP2K1/VDR/RELA/EGF	13
GO:0002237	response to molecule of bacterial origin	12/60	356/18866	1.05121e-09	5.48259e-08	2.28366e-08	TNF/IL6/NOS2/PTGS2/TLR2/MAPK3/PRKCA/MYD88/ADAM17/LTF/NFKBIA/RELA	12
GO:0001819	positive regulation of cytokine production	13/60	447/18866	1.17037e-09	6.00061e-08	2.49943e-08	TNF/IL6/INS/PTPN11/STAT3/PTGS2/TLR2/CREB1/MYD88/ADAM17/MMP8/RELA/TRPV4	13
GO:0045834	positive regulation of lipid metabolic process	9/60	153/18866	1.24424e-09	6.27305e-08	2.61291e-08	TNF/INS/PPARG/PTGS2/PPARA/PRKCD/FGF2/CREB1/FABP1	9
GO:0032868	response to insulin	11/60	283/18866	1.2733e-09	6.3143e-08	2.63009e-08	INS/PPARG/PTPN11/PPARA/PRKCD/TLR2/INSR/RELA/TRPV4/BGLAP/PRKCB	11
GO:1903426	regulation of reactive oxygen species biosynthetic process	8/60	107/18866	1.64545e-09	7.94378e-08	3.30881e-08	TNF/INS/STAT3/PTGS2/INSR/ALOX5/KLF4/MMP8	8
GO:0030168	platelet activation	9/60	158/18866	1.65441e-09	7.94378e-08	3.30881e-08	ITGB3/IL6/PTPN11/FN1/PRKCD/COL1A1/MAPK3/PRKCA/PRKCB	9
GO:0071219	cellular response to molecule of bacterial origin	10/60	222/18866	1.87464e-09	8.86062e-08	3.69071e-08	TNF/IL6/NOS2/TLR2/MAPK3/PRKCA/MYD88/LTF/NFKBIA/RELA	10
GO:0045931	positive regulation of mitotic cell cycle	9/60	168/18866	2.84442e-09	1.32375e-07	5.51381e-08	INS/PTPN11/IGF1/CCND1/TERT/INSR/PRKCA/ADAM17/EGF	9
GO:0042063	gliogenesis	11/60	307/18866	2.98867e-09	1.36981e-07	5.70565e-08	TNF/IL6/PPARG/PTPN11/STAT3/TERT/TLR2/CREB1/MAPK3/MAP2K1/RELA	11
GO:0045444	fat cell differentiation	10/60	235/18866	3.24615e-09	1.46561e-07	6.1047e-08	TNF/IL6/INS/PPARG/PTGS2/CCND1/CREB1/ALOX5/KLF4/TRPV4	10
GO:0007584	response to nutrient	9/60	171/18866	3.32413e-09	1.47875e-07	6.15943e-08	PPARG/PTGS2/CCND1/SPP1/COL1A1/VDR/RELA/BGLAP/BCHE	9
GO:0045787	positive regulation of cell cycle	12/60	396/18866	3.4958e-09	1.53258e-07	6.38364e-08	PCNA/CDKN1A/INS/PTPN11/IGF1/CDK2/CCND1/TERT/INSR/PRKCA/ADAM17/EGF	12
GO:1901653	cellular response to peptide	12/60	398/18866	3.69915e-09	1.59856e-07	6.65847e-08	INS/PPARG/PTPN11/STAT3/IGF1/PRKCD/CREB1/INSR/KLF4/RELA/BGLAP/PRKCB	12
GO:0060147	regulation of posttranscriptional gene silencing	8/60	120/18866	4.10837e-09	1.72609e-07	7.18965e-08	ESR1/TNF/IL6/PPARG/STAT3/TERT/MAP2K1/POU5F1	8
GO:0060966	regulation of gene silencing by RNA	8/60	120/18866	4.10837e-09	1.72609e-07	7.18965e-08	ESR1/TNF/IL6/PPARG/STAT3/TERT/MAP2K1/POU5F1	8
GO:0045765	regulation of angiogenesis	12/60	403/18866	4.25499e-09	1.7632e-07	7.34424e-08	TNF/IL6/PPARG/VEGFA/STAT3/PTGS2/FGF2/TERT/ALOX5/PRKCA/KLF4/PRKCB	12
GO:0150077	regulation of neuroinflammatory response	6/60	43/18866	4.45369e-09	1.8206e-07	7.58331e-08	TNF/IL6/MMP3/PTGS2/IGF1/MMP8	6
GO:0150076	neuroinflammatory response	7/60	77/18866	4.63648e-09	1.87005e-07	7.78928e-08	TNF/IL6/MMP3/PTGS2/IGF1/TLR2/MMP8	7
GO:0071216	cellular response to biotic stimulus	10/60	246/18866	5.03799e-09	2.00525e-07	8.35246e-08	TNF/IL6/NOS2/TLR2/MAPK3/PRKCA/MYD88/LTF/NFKBIA/RELA	10
GO:0001503	ossification	12/60	412/18866	5.44837e-09	2.13903e-07	8.90967e-08	TNF/IL6/MMP2/PTPN11/PTGS2/IGF1/SPP1/COL1A1/MAPK3/ALOX5/LTF/BGLAP	12
GO:0010827	regulation of glucose transmembrane transport	7/60	79/18866	5.56134e-09	2.13903e-07	8.90967e-08	TNF/INS/PTPN11/IGF1/TERT/INSR/PRKCB	7
GO:0071496	cellular response to external stimulus	11/60	326/18866	5.58622e-09	2.13903e-07	8.90967e-08	CDKN1A/ALB/PPARG/PTPN11/PTGS2/PPARA/COL1A1/MAPK3/VDR/MYD88/BGLAP	11
GO:0006352	DNA-templated transcription, initiation	10/60	249/18866	5.65871e-09	2.1397e-07	8.91246e-08	ESR1/CDKN1A/PPARG/CCND1/PPARA/NR3C2/CREB1/MAPK3/VDR/NR3C1	10
GO:0001936	regulation of endothelial cell proliferation	9/60	184/18866	6.32319e-09	2.36144e-07	9.83608e-08	ITGB3/TNF/PPARG/VEGFA/STAT3/FGF2/ALOX5/PRKCA/ADAM17	9
GO:0006953	acute-phase response	6/60	47/18866	7.7675e-09	2.86545e-07	1.19354e-07	TNF/IL6/INS/STAT3/PTGS2/FN1	6
GO:0048145	regulation of fibroblast proliferation	7/60	83/18866	7.88747e-09	2.87465e-07	1.19737e-07	ESR1/CDKN1A/PPARG/IGF1/FN1/MYC/CREB1	7
GO:0006367	transcription initiation from RNA polymerase II promoter	9/60	189/18866	7.99351e-09	2.87862e-07	1.19903e-07	ESR1/CDKN1A/PPARG/CCND1/PPARA/NR3C2/CREB1/VDR/NR3C1	9
GO:0046209	nitric oxide metabolic process	7/60	84/18866	8.58334e-09	3.01914e-07	1.25756e-07	TNF/NOS2/PTGS2/TLR2/INSR/KLF4/MMP8	7
GO:0048144	fibroblast proliferation	7/60	84/18866	8.58334e-09	3.01914e-07	1.25756e-07	ESR1/CDKN1A/PPARG/IGF1/FN1/MYC/CREB1	7
GO:1903798	regulation of production of miRNAs involved in gene silencing by miRNA	5/60	23/18866	8.83653e-09	3.05077e-07	1.27073e-07	ESR1/TNF/IL6/STAT3/MAP2K1	5
GO:0001894	tissue homeostasis	10/60	261/18866	8.87497e-09	3.05077e-07	1.27073e-07	ITGB3/IL6/ALB/VEGFA/PTPN11/PTGS2/SPP1/PRKCA/LTF/BGLAP	10
GO:0010721	negative regulation of cell development	11/60	343/18866	9.45979e-09	3.21527e-07	1.33925e-07	TNF/IL6/VEGFA/STAT3/IGF1/SPP1/PPARA/TERT/G6PD/LTF/TRPV4	11
GO:1904705	regulation of vascular associated smooth muscle cell proliferation	7/60	87/18866	1.09919e-08	3.59494e-07	1.4974e-07	TNF/CDKN1A/PPARG/MMP2/IGF1/FGF2/TERT	7
GO:1990874	vascular associated smooth muscle cell proliferation	7/60	87/18866	1.09919e-08	3.59494e-07	1.4974e-07	TNF/CDKN1A/PPARG/MMP2/IGF1/FGF2/TERT	7
GO:2001057	reactive nitrogen species metabolic process	7/60	87/18866	1.09919e-08	3.59494e-07	1.4974e-07	TNF/NOS2/PTGS2/TLR2/INSR/KLF4/MMP8	7
GO:0022407	regulation of cell-cell adhesion	12/60	439/18866	1.10522e-08	3.59494e-07	1.4974e-07	TNF/IL6/VEGFA/PTPN11/IGF1/PPARA/PRKCD/ALOX5/PRKCA/KLF4/RELA/TRPV4	12
GO:0032755	positive regulation of interleukin-6 production	7/60	88/18866	1.19124e-08	3.83351e-07	1.59677e-07	TNF/IL6/PTPN11/STAT3/TLR2/MYD88/MMP8	7
GO:0001935	endothelial cell proliferation	9/60	199/18866	1.25289e-08	3.94902e-07	1.64488e-07	ITGB3/TNF/PPARG/VEGFA/STAT3/FGF2/ALOX5/PRKCA/ADAM17	9
GO:1901342	regulation of vasculature development	12/60	444/18866	1.25324e-08	3.94902e-07	1.64488e-07	TNF/IL6/PPARG/VEGFA/STAT3/PTGS2/FGF2/TERT/ALOX5/PRKCA/KLF4/PRKCB	12
GO:0048638	regulation of developmental growth	11/60	353/18866	1.27266e-08	3.96888e-07	1.65315e-07	CDKN1A/VEGFA/STAT3/IGF1/FN1/SPP1/PPARA/FGF2/CREB1/INSR/G6PD	11
GO:0031099	regeneration	9/60	201/18866	1.36672e-08	4.2187e-07	1.75721e-07	IL6/PCNA/CDKN1A/PPARG/IGF1/CCND1/SPP1/KLF4/MAP2K1	9
GO:0010883	regulation of lipid storage	6/60	52/18866	1.45474e-08	4.44505e-07	1.85149e-07	ITGB3/TNF/IL6/PPARG/PPARA/NFKBIA	6
GO:0001666	response to hypoxia	11/60	359/18866	1.51392e-08	4.57961e-07	1.90754e-07	NOS2/VEGFA/MMP2/PTGS2/MYC/PPARA/TERT/TLR2/CREB1/ADAM17/FABP1	11
GO:0045598	regulation of fat cell differentiation	8/60	143/18866	1.64171e-08	4.91702e-07	2.04808e-07	TNF/IL6/INS/PPARG/PTGS2/CREB1/ALOX5/TRPV4	8
GO:0062012	regulation of small molecule metabolic process	12/60	456/18866	1.68383e-08	4.99372e-07	2.08003e-07	TNF/INS/NOS2/PPARG/STAT3/PTGS2/IGF1/PPARA/INSR/VDR/EGF/FABP1	12
GO:0002532	production of molecular mediator involved in inflammatory response	7/60	93/18866	1.75593e-08	5.10738e-07	2.12737e-07	TNF/IL6/INS/NOS2/STAT3/ALOX5/MYD88	7
GO:0032677	regulation of interleukin-8 production	7/60	93/18866	1.75593e-08	5.10738e-07	2.12737e-07	TNF/IL6/STAT3/TLR2/KLF4/MYD88/RELA	7
GO:0031050	dsRNA processing	6/60	54/18866	1.83647e-08	5.19189e-07	2.16257e-07	ESR1/TNF/IL6/STAT3/TERT/MAP2K1	6
GO:0032757	positive regulation of interleukin-8 production	6/60	54/18866	1.83647e-08	5.19189e-07	2.16257e-07	TNF/IL6/STAT3/TLR2/MYD88/RELA	6
GO:0070918	production of small RNA involved in gene silencing by RNA	6/60	54/18866	1.83647e-08	5.19189e-07	2.16257e-07	ESR1/TNF/IL6/STAT3/TERT/MAP2K1	6
GO:0002573	myeloid leukocyte differentiation	9/60	210/18866	1.99871e-08	5.59823e-07	2.33182e-07	TNF/PPARG/VEGFA/MYC/TLR2/CREB1/PRKCA/LTF/BGLAP	9
GO:0050679	positive regulation of epithelial cell proliferation	9/60	211/18866	2.08265e-08	5.77984e-07	2.40747e-07	ITGB3/VEGFA/STAT3/IGF1/MYC/CCND1/FGF2/PRKCA/ADAM17	9
GO:0036293	response to decreased oxygen levels	11/60	371/18866	2.12229e-08	5.83629e-07	2.43098e-07	NOS2/VEGFA/MMP2/PTGS2/MYC/PPARA/TERT/TLR2/CREB1/ADAM17/FABP1	11
GO:0031663	lipopolysaccharide-mediated signaling pathway	6/60	59/18866	3.16475e-08	8.62466e-07	3.59242e-07	TNF/TLR2/MAPK3/PRKCA/LTF/NFKBIA	6
GO:0000187	activation of MAPK activity	8/60	156/18866	3.24379e-08	8.76113e-07	3.64927e-07	TNF/PTPN11/IGF1/FGF2/INSR/MAPK3/MAP2K1/EGF	8
GO:0090068	positive regulation of cell cycle process	10/60	302/18866	3.53947e-08	9.47513e-07	3.94666e-07	PCNA/CDKN1A/INS/IGF1/CDK2/CCND1/TERT/INSR/ADAM17/EGF	10
GO:0048661	positive regulation of smooth muscle cell proliferation	7/60	103/18866	3.58304e-08	9.50763e-07	3.9602e-07	TNF/IL6/MMP2/PTGS2/IGF1/FGF2/TERT	7
GO:0051092	positive regulation of NF-kappaB transcription factor activity	8/60	159/18866	3.76311e-08	9.89863e-07	4.12306e-07	TNF/INS/STAT3/TLR2/MYD88/LTF/RELA/PRKCB	8
GO:0046324	regulation of glucose import	6/60	61/18866	3.88088e-08	1.01204e-06	4.21544e-07	TNF/INS/PTPN11/IGF1/TERT/INSR	6
GO:0070372	regulation of ERK1 and ERK2 cascade	10/60	306/18866	4.00609e-08	1.03262e-06	4.30115e-07	TNF/PTPN11/FN1/FGF2/MAPK3/PRKCA/KLF4/MAP2K1/TRPV4/PLA2G2A	10
GO:0030198	extracellular matrix organization	11/60	395/18866	4.02806e-08	1.03262e-06	4.30115e-07	ITGB3/TNF/IL6/MMP3/MMP2/FN1/SPP1/FGF2/COL1A1/ITGAL/MMP8	11
GO:0043062	extracellular structure organization	11/60	396/18866	4.13316e-08	1.05066e-06	4.37628e-07	ITGB3/TNF/IL6/MMP3/MMP2/FN1/SPP1/FGF2/COL1A1/ITGAL/MMP8	11
GO:2000379	positive regulation of reactive oxygen species metabolic process	7/60	106/18866	4.37459e-08	1.09558e-06	4.56341e-07	TNF/CDKN1A/PTGS2/PRKCD/INSR/KLF4/MMP8	7
GO:0010001	glial cell differentiation	9/60	230/18866	4.38232e-08	1.09558e-06	4.56341e-07	TNF/IL6/PPARG/PTPN11/STAT3/TLR2/MAPK3/MAP2K1/RELA	9
GO:0031214	biomineral tissue development	8/60	163/18866	4.56599e-08	1.12294e-06	4.67736e-07	PTGS2/IGF1/SPP1/PPARA/COL1A1/ALOX5/LTF/BGLAP	8
GO:0110148	biomineralization	8/60	163/18866	4.56599e-08	1.12294e-06	4.67736e-07	PTGS2/IGF1/SPP1/PPARA/COL1A1/ALOX5/LTF/BGLAP	8
GO:0043535	regulation of blood vessel endothelial cell migration	8/60	164/18866	4.78835e-08	1.16813e-06	4.86558e-07	TNF/PPARG/VEGFA/PTGS2/FGF2/PRKCA/KLF4/ADAM17	8
GO:0046879	hormone secretion	10/60	314/18866	5.10517e-08	1.23545e-06	5.14601e-07	TNF/IL6/INS/NOS2/PTPN11/SPP1/CREB1/ALOX5/PRKCA/TRPV4	10
GO:0010743	regulation of macrophage derived foam cell differentiation	5/60	32/18866	5.17384e-08	1.24213e-06	5.17384e-07	ITGB3/PPARG/PPARA/NFKBIA/PLA2G2A	5
GO:2000278	regulation of DNA biosynthetic process	7/60	109/18866	5.30933e-08	1.26462e-06	5.26753e-07	PCNA/CDKN1A/PPARG/MYC/FGF2/MAPK3/KLF4	7
GO:1904659	glucose transmembrane transport	7/60	110/18866	5.65621e-08	1.33672e-06	5.56783e-07	TNF/INS/PTPN11/IGF1/TERT/INSR/PRKCB	7
GO:0010594	regulation of endothelial cell migration	9/60	238/18866	5.87731e-08	1.37757e-06	5.73797e-07	ITGB3/TNF/PPARG/VEGFA/PTGS2/FGF2/PRKCA/KLF4/ADAM17	9
GO:0007568	aging	10/60	319/18866	5.92013e-08	1.37757e-06	5.73797e-07	CDKN1A/STAT3/PTGS2/PRKCD/TERT/CREB1/MAPK3/MAP2K1/RELA/BGLAP	10
GO:0002526	acute inflammatory response	7/60	111/18866	6.02206e-08	1.39059e-06	5.79221e-07	TNF/IL6/INS/PPARG/STAT3/PTGS2/FN1	7
GO:0032635	interleukin-6 production	8/60	170/18866	6.32869e-08	1.45032e-06	6.04102e-07	TNF/IL6/NOS2/PTPN11/STAT3/TLR2/MYD88/MMP8	8
GO:0010745	negative regulation of macrophage derived foam cell differentiation	4/60	13/18866	6.46753e-08	1.471e-06	6.12713e-07	ITGB3/PPARG/PPARA/NFKBIA	4
GO:0009914	hormone transport	10/60	323/18866	6.65266e-08	1.50181e-06	6.25549e-07	TNF/IL6/INS/NOS2/PTPN11/SPP1/CREB1/ALOX5/PRKCA/TRPV4	10
GO:1900015	regulation of cytokine production involved in inflammatory response	6/60	67/18866	6.87306e-08	1.54007e-06	6.41485e-07	TNF/IL6/NOS2/STAT3/ALOX5/MYD88	6
GO:0008645	hexose transmembrane transport	7/60	114/18866	7.24198e-08	1.61081e-06	6.70948e-07	TNF/INS/PTPN11/IGF1/TERT/INSR/PRKCB	7
GO:0032642	regulation of chemokine production	6/60	68/18866	7.5197e-08	1.66037e-06	6.91593e-07	TNF/IL6/TLR2/KLF4/ADAM17/TRPV4	6
GO:0071375	cellular response to peptide hormone stimulus	10/60	330/18866	8.12865e-08	1.76449e-06	7.34963e-07	INS/PPARG/PTPN11/STAT3/PRKCD/CREB1/INSR/RELA/BGLAP/PRKCB	10
GO:0015749	monosaccharide transmembrane transport	7/60	116/18866	8.16625e-08	1.76449e-06	7.34963e-07	TNF/INS/PTPN11/IGF1/TERT/INSR/PRKCB	7
GO:0060964	regulation of gene silencing by miRNA	7/60	116/18866	8.16625e-08	1.76449e-06	7.34963e-07	ESR1/TNF/IL6/PPARG/STAT3/MAP2K1/POU5F1	7
GO:0002534	cytokine production involved in inflammatory response	6/60	70/18866	8.96383e-08	1.91088e-06	7.95937e-07	TNF/IL6/NOS2/STAT3/ALOX5/MYD88	6
GO:1903799	negative regulation of production of miRNAs involved in gene silencing by miRNA	4/60	14/18866	9.03304e-08	1.91088e-06	7.95937e-07	ESR1/TNF/IL6/STAT3	4
GO:0048771	tissue remodeling	8/60	178/18866	9.03326e-08	1.91088e-06	7.95937e-07	ITGB3/ACE/IL6/MMP2/SPP1/PRKCA/VDR/BGLAP	8
GO:0034219	carbohydrate transmembrane transport	7/60	118/18866	9.18829e-08	1.93018e-06	8.03976e-07	TNF/INS/PTPN11/IGF1/TERT/INSR/PRKCB	7
GO:0019216	regulation of lipid metabolic process	11/60	431/18866	9.75349e-08	2.03478e-06	8.47545e-07	TNF/INS/PPARG/PTGS2/PPARA/PRKCD/FGF2/CREB1/KLF4/VDR/FABP1	11
GO:0032102	negative regulation of response to external stimulus	11/60	433/18866	1.02197e-07	2.11744e-06	8.81975e-07	TNF/INS/PPARG/IGF1/SPP1/PPARA/PRKCD/FGF2/ALOX5/KLF4/LTF	11
GO:1904994	regulation of leukocyte adhesion to vascular endothelial cell	5/60	37/18866	1.10639e-07	2.27676e-06	9.48337e-07	TNF/IL6/ALOX5/KLF4/RELA	5
GO:1903034	regulation of response to wounding	8/60	183/18866	1.11859e-07	2.2863e-06	9.5231e-07	TNF/SPP1/PRKCD/FGF2/ALOX5/PRKCA/KLF4/MAP2K1	8
GO:0043405	regulation of MAP kinase activity	10/60	342/18866	1.13388e-07	2.30201e-06	9.58855e-07	TNF/VEGFA/PTPN11/IGF1/PRKCD/FGF2/INSR/MAPK3/MAP2K1/EGF	10
GO:0010742	macrophage derived foam cell differentiation	5/60	38/18866	1.27093e-07	2.54608e-06	1.06051e-06	ITGB3/PPARG/PPARA/NFKBIA/PLA2G2A	5
GO:0090077	foam cell differentiation	5/60	38/18866	1.27093e-07	2.54608e-06	1.06051e-06	ITGB3/PPARG/PPARA/NFKBIA/PLA2G2A	5
GO:0048608	reproductive structure development	11/60	443/18866	1.28612e-07	2.55956e-06	1.06613e-06	ESR1/PPARG/VEGFA/PTPN11/PTGS2/CCND1/SPP1/INSR/MAPK3/MAP2K1/VDR	11
GO:0032602	chemokine production	6/60	75/18866	1.3598e-07	2.65381e-06	1.10539e-06	TNF/IL6/TLR2/KLF4/ADAM17/TRPV4	6
GO:0046323	glucose import	6/60	75/18866	1.3598e-07	2.65381e-06	1.10539e-06	TNF/INS/PTPN11/IGF1/TERT/INSR	6
GO:1900076	regulation of cellular response to insulin stimulus	6/60	75/18866	1.3598e-07	2.65381e-06	1.10539e-06	INS/PTPN11/PRKCD/RELA/BGLAP/PRKCB	6
GO:0045637	regulation of myeloid cell differentiation	9/60	263/18866	1.3784e-07	2.67286e-06	1.11332e-06	TNF/STAT3/MYC/CREB1/PRKCA/LTF/NFKBIA/BGLAP/PRKCB	9
GO:0061458	reproductive system development	11/60	447/18866	1.40772e-07	2.71232e-06	1.12976e-06	ESR1/PPARG/VEGFA/PTPN11/PTGS2/CCND1/SPP1/INSR/MAPK3/MAP2K1/VDR	11
GO:0043406	positive regulation of MAP kinase activity	9/60	264/18866	1.42356e-07	2.72548e-06	1.13524e-06	TNF/VEGFA/PTPN11/IGF1/FGF2/INSR/MAPK3/MAP2K1/EGF	9
GO:0043534	blood vessel endothelial cell migration	8/60	189/18866	1.43387e-07	2.72797e-06	1.13628e-06	TNF/PPARG/VEGFA/PTGS2/FGF2/PRKCA/KLF4/ADAM17	8
GO:0046326	positive regulation of glucose import	5/60	39/18866	1.4543e-07	2.74953e-06	1.14526e-06	INS/PTPN11/IGF1/TERT/INSR	5
GO:0030522	intracellular receptor signaling pathway	9/60	265/18866	1.47e-07	2.76195e-06	1.15043e-06	ESR1/PPARG/STAT3/PPARA/NR3C2/VDR/NFKBIA/RELA/NR3C1	9
GO:0046883	regulation of hormone secretion	9/60	267/18866	1.56685e-07	2.92576e-06	1.21866e-06	TNF/IL6/INS/NOS2/PTPN11/SPP1/CREB1/ALOX5/PRKCA	9
GO:0014013	regulation of gliogenesis	7/60	128/18866	1.60727e-07	2.98282e-06	1.24243e-06	TNF/IL6/PPARG/TERT/TLR2/CREB1/RELA	7
GO:0016572	histone phosphorylation	5/60	40/18866	1.65802e-07	3.05824e-06	1.27384e-06	CDK2/PRKCD/MAPK3/PRKCA/PRKCB	5
GO:0006809	nitric oxide biosynthetic process	6/60	79/18866	1.85876e-07	3.40773e-06	1.41942e-06	TNF/NOS2/PTGS2/INSR/KLF4/MMP8	6
GO:0071897	DNA biosynthetic process	8/60	196/18866	1.89558e-07	3.4543e-06	1.43882e-06	PCNA/CDKN1A/PPARG/MYC/FGF2/TERT/MAPK3/KLF4	8
GO:0001101	response to acid chemical	7/60	132/18866	1.98422e-07	3.59418e-06	1.49708e-06	TNF/PCNA/VEGFA/MMP2/COL1A1/CREB1/RELA	7
GO:0010631	epithelial cell migration	10/60	365/18866	2.07286e-07	3.7103e-06	1.54545e-06	ITGB3/TNF/PPARG/VEGFA/PTPN11/PTGS2/FGF2/PRKCA/KLF4/ADAM17	10
GO:0051052	regulation of DNA metabolic process	10/60	365/18866	2.07286e-07	3.7103e-06	1.54545e-06	IL6/PCNA/CDKN1A/PPARG/CDK2/MYC/PRKCD/FGF2/MAPK3/KLF4	10
GO:0052547	regulation of peptidase activity	11/60	466/18866	2.13618e-07	3.80115e-06	1.58329e-06	TNF/PPARG/VEGFA/STAT3/PTGS2/FN1/MYC/MAPK3/KLF4/LTF/FABP1	11
GO:0019915	lipid storage	6/60	81/18866	2.1596e-07	3.82034e-06	1.59128e-06	ITGB3/TNF/IL6/PPARG/PPARA/NFKBIA	6
GO:0043491	protein kinase B signaling	9/60	278/18866	2.20539e-07	3.86911e-06	1.61159e-06	ESR1/TNF/INS/PTPN11/IGF1/FGF2/INSR/KLF4/EGF	9
GO:0051054	positive regulation of DNA metabolic process	8/60	200/18866	2.21275e-07	3.86911e-06	1.61159e-06	IL6/PCNA/CDK2/MYC/PRKCD/FGF2/MAPK3/KLF4	8
GO:0090132	epithelium migration	10/60	368/18866	2.23558e-07	3.88656e-06	1.61887e-06	ITGB3/TNF/PPARG/VEGFA/PTPN11/PTGS2/FGF2/PRKCA/KLF4/ADAM17	10
GO:0032368	regulation of lipid transport	7/60	135/18866	2.31359e-07	3.99921e-06	1.66578e-06	ITGB3/PPARG/PTPN11/SPP1/PRKCD/NFKBIA/EGF	7
GO:0045124	regulation of bone resorption	5/60	43/18866	2.40789e-07	4.13856e-06	1.72383e-06	ITGB3/IL6/SPP1/PRKCA/BGLAP	5
GO:0048708	astrocyte differentiation	6/60	83/18866	2.49935e-07	4.27149e-06	1.7792e-06	TNF/IL6/PTPN11/STAT3/MAPK3/MAP2K1	6
GO:0090130	tissue migration	10/60	374/18866	2.59504e-07	4.41011e-06	1.83694e-06	ITGB3/TNF/PPARG/VEGFA/PTPN11/PTGS2/FGF2/PRKCA/KLF4/ADAM17	10
GO:0043542	endothelial cell migration	9/60	286/18866	2.80198e-07	4.73518e-06	1.97234e-06	ITGB3/TNF/PPARG/VEGFA/PTGS2/FGF2/PRKCA/KLF4/ADAM17	9
GO:0001667	ameboidal-type cell migration	11/60	481/18866	2.9299e-07	4.92386e-06	2.05093e-06	ITGB3/TNF/PPARG/VEGFA/PTPN11/PTGS2/FN1/FGF2/PRKCA/KLF4/ADAM17	11
GO:0045766	positive regulation of angiogenesis	8/60	208/18866	2.98568e-07	4.98988e-06	2.07843e-06	VEGFA/STAT3/PTGS2/FGF2/TERT/PRKCA/KLF4/PRKCB	8
GO:0010828	positive regulation of glucose transmembrane transport	5/60	45/18866	3.04134e-07	5.00003e-06	2.08266e-06	INS/PTPN11/IGF1/TERT/INSR	5
GO:0032722	positive regulation of chemokine production	5/60	45/18866	3.04134e-07	5.00003e-06	2.08266e-06	TNF/IL6/TLR2/ADAM17/TRPV4	5
GO:0045429	positive regulation of nitric oxide biosynthetic process	5/60	45/18866	3.04134e-07	5.00003e-06	2.08266e-06	TNF/PTGS2/INSR/KLF4/MMP8	5
GO:1904407	positive regulation of nitric oxide metabolic process	5/60	46/18866	3.40395e-07	5.56149e-06	2.31652e-06	TNF/PTGS2/INSR/KLF4/MMP8	5
GO:0030278	regulation of ossification	8/60	212/18866	3.45205e-07	5.56149e-06	2.31652e-06	TNF/IL6/PTPN11/IGF1/MAPK3/ALOX5/LTF/BGLAP	8
GO:0060749	mammary gland alveolus development	4/60	19/18866	3.4564e-07	5.56149e-06	2.31652e-06	ESR1/VEGFA/CCND1/EGF	4
GO:0061377	mammary gland lobule development	4/60	19/18866	3.4564e-07	5.56149e-06	2.31652e-06	ESR1/VEGFA/CCND1/EGF	4
GO:0031331	positive regulation of cellular catabolic process	10/60	390/18866	3.81342e-07	6.1035e-06	2.54228e-06	TNF/IL6/INS/IGF1/PPARA/PRKCD/INSR/MAPK3/EGF/FABP1	10
GO:0070374	positive regulation of ERK1 and ERK2 cascade	8/60	215/18866	3.84158e-07	6.11621e-06	2.54758e-06	TNF/PTPN11/FGF2/MAPK3/PRKCA/MAP2K1/TRPV4/PLA2G2A	8
GO:0042542	response to hydrogen peroxide	7/60	146/18866	3.94367e-07	6.24587e-06	2.60158e-06	IL6/PCNA/PRKCD/COL1A1/KLF4/RELA/FABP1	7
GO:0060324	face development	5/60	48/18866	4.2315e-07	6.66681e-06	2.77692e-06	MMP2/PTPN11/COL1A1/MAPK3/MAP2K1	5
GO:0010632	regulation of epithelial cell migration	9/60	301/18866	4.30598e-07	6.74844e-06	2.81092e-06	ITGB3/TNF/PPARG/VEGFA/PTGS2/FGF2/PRKCA/KLF4/ADAM17	9
GO:0034103	regulation of tissue remodeling	6/60	91/18866	4.32792e-07	6.74844e-06	2.81092e-06	ITGB3/IL6/SPP1/PRKCA/VDR/BGLAP	6
GO:0002673	regulation of acute inflammatory response	5/60	49/18866	4.70091e-07	7.25523e-06	3.02201e-06	TNF/IL6/INS/PPARG/PTGS2	5
GO:0035196	production of miRNAs involved in gene silencing by miRNA	5/60	49/18866	4.70091e-07	7.25523e-06	3.02201e-06	ESR1/TNF/IL6/STAT3/MAP2K1	5
GO:0031669	cellular response to nutrient levels	8/60	221/18866	4.73475e-07	7.27037e-06	3.02832e-06	CDKN1A/ALB/PPARG/PPARA/COL1A1/MAPK3/VDR/BGLAP	8
GO:2000117	negative regulation of cysteine-type endopeptidase activity	6/60	93/18866	4.92493e-07	7.52419e-06	3.13404e-06	TNF/VEGFA/PTGS2/KLF4/LTF/FABP1	6
GO:0008643	carbohydrate transport	7/60	151/18866	4.95506e-07	7.53219e-06	3.13738e-06	TNF/INS/PTPN11/IGF1/TERT/INSR/PRKCB	7
GO:0045981	positive regulation of nucleotide metabolic process	5/60	50/18866	5.21055e-07	7.7645e-06	3.23414e-06	INS/NOS2/STAT3/IGF1/INSR	5
GO:0046850	regulation of bone remodeling	5/60	50/18866	5.21055e-07	7.7645e-06	3.23414e-06	ITGB3/IL6/SPP1/PRKCA/BGLAP	5
GO:1900544	positive regulation of purine nucleotide metabolic process	5/60	50/18866	5.21055e-07	7.7645e-06	3.23414e-06	INS/NOS2/STAT3/IGF1/INSR	5
GO:1904707	positive regulation of vascular associated smooth muscle cell proliferation	5/60	50/18866	5.21055e-07	7.7645e-06	3.23414e-06	TNF/MMP2/IGF1/FGF2/TERT	5
GO:0018105	peptidyl-serine phosphorylation	9/60	310/18866	5.51033e-07	8.17095e-06	3.40344e-06	TNF/IL6/VEGFA/PTGS2/CDK2/PRKCD/MAPK3/PRKCA/PRKCB	9
GO:0032869	cellular response to insulin stimulus	8/60	226/18866	5.60952e-07	8.27746e-06	3.4478e-06	INS/PPARG/PTPN11/PRKCD/INSR/RELA/BGLAP/PRKCB	8
GO:0048146	positive regulation of fibroblast proliferation	5/60	51/18866	5.7629e-07	8.46251e-06	3.52488e-06	ESR1/CDKN1A/IGF1/FN1/MYC	5
GO:0048754	branching morphogenesis of an epithelial tube	7/60	155/18866	5.91365e-07	8.64193e-06	3.59961e-06	ESR1/TNF/VEGFA/MYC/FGF2/VDR/EGF	7
GO:0061756	leukocyte adhesion to vascular endothelial cell	5/60	53/18866	7.006e-07	1.01656e-05	4.23428e-06	TNF/IL6/ALOX5/KLF4/RELA	5
GO:0032675	regulation of interleukin-6 production	7/60	159/18866	7.02352e-07	1.01656e-05	4.23428e-06	TNF/IL6/PTPN11/STAT3/TLR2/MYD88/MMP8	7
GO:0050830	defense response to Gram-positive bacterium	6/60	99/18866	7.13393e-07	1.02763e-05	4.28036e-06	TNF/IL6/TLR2/MYD88/ADAM17/PLA2G2A	6
GO:0001558	regulation of cell growth	10/60	420/18866	7.49928e-07	1.07513e-05	4.47825e-06	CDKN1A/INS/PPARG/VEGFA/IGF1/FN1/SPP1/PPARA/G6PD/ADAM17	10
GO:1904018	positive regulation of vasculature development	8/60	235/18866	7.53499e-07	1.07516e-05	4.47834e-06	VEGFA/STAT3/PTGS2/FGF2/TERT/PRKCA/KLF4/PRKCB	8
GO:0070301	cellular response to hydrogen peroxide	6/60	100/18866	7.57067e-07	1.07518e-05	4.47843e-06	IL6/PCNA/PRKCD/KLF4/RELA/FABP1	6
GO:1900017	positive regulation of cytokine production involved in inflammatory response	4/60	23/18866	7.8217e-07	1.1005e-05	4.58388e-06	TNF/IL6/STAT3/MYD88	4
GO:1904996	positive regulation of leukocyte adhesion to vascular endothelial cell	4/60	23/18866	7.8217e-07	1.1005e-05	4.58388e-06	TNF/IL6/ALOX5/RELA	4
GO:0015908	fatty acid transport	6/60	101/18866	8.02908e-07	1.12444e-05	4.68363e-06	ACE/NOS2/PPARG/PPARA/PLA2G2A/FABP1	6
GO:2000116	regulation of cysteine-type endopeptidase activity	8/60	239/18866	8.55717e-07	1.19288e-05	4.96868e-06	TNF/PPARG/VEGFA/PTGS2/MYC/KLF4/LTF/FABP1	8
GO:0071214	cellular response to abiotic stimulus	9/60	331/18866	9.51163e-07	1.31382e-05	5.47244e-06	PCNA/CDKN1A/PTPN11/PTGS2/MYC/COL1A1/MAPK3/MYD88/TRPV4	9
GO:0104004	cellular response to environmental stimulus	9/60	331/18866	9.51163e-07	1.31382e-05	5.47244e-06	PCNA/CDKN1A/PTPN11/PTGS2/MYC/COL1A1/MAPK3/MYD88/TRPV4	9
GO:0018209	peptidyl-serine modification	9/60	333/18866	9.99903e-07	1.37487e-05	5.72672e-06	TNF/IL6/VEGFA/PTGS2/CDK2/PRKCD/MAPK3/PRKCA/PRKCB	9
GO:0042593	glucose homeostasis	8/60	245/18866	1.03117e-06	1.41144e-05	5.87907e-06	IL6/INS/PPARG/PTPN11/STAT3/INSR/ALOX5/TRPV4	8
GO:0051100	negative regulation of binding	7/60	169/18866	1.05868e-06	1.44169e-05	6.00506e-06	ACE/CDKN1A/PPARA/PRKCD/MAPK3/NFKBIA/NES	7
GO:0033500	carbohydrate homeostasis	8/60	246/18866	1.06321e-06	1.44169e-05	6.00506e-06	IL6/INS/PPARG/PTPN11/STAT3/INSR/ALOX5/TRPV4	8
GO:0032091	negative regulation of protein binding	6/60	106/18866	1.06757e-06	1.44169e-05	6.00506e-06	ACE/CDKN1A/PPARA/PRKCD/MAPK3/NES	6
GO:0046697	decidualization	4/60	25/18866	1.11209e-06	1.49514e-05	6.2277e-06	PTGS2/SPP1/MAPK3/VDR	4
GO:0009636	response to toxic substance	8/60	250/18866	1.20002e-06	1.60622e-05	6.69035e-06	TNF/CDKN1A/ALB/PTGS2/GSTM1/TLR2/MAPK3/FABP1	8
GO:0007596	blood coagulation	9/60	343/18866	1.27744e-06	1.70231e-05	7.09063e-06	ITGB3/IL6/PTPN11/FN1/PRKCD/COL1A1/MAPK3/PRKCA/PRKCB	9
GO:0051099	positive regulation of binding	7/60	174/18866	1.28719e-06	1.70365e-05	7.09619e-06	ACE/PPARG/IGF1/TERT/KLF4/MMP8/EGF	7
GO:0043388	positive regulation of DNA binding	5/60	60/18866	1.31088e-06	1.70365e-05	7.09619e-06	PPARG/IGF1/KLF4/MMP8/EGF	5
GO:0050994	regulation of lipid catabolic process	5/60	60/18866	1.31088e-06	1.70365e-05	7.09619e-06	TNF/INS/PPARA/PRKCD/FABP1	5
GO:1903428	positive regulation of reactive oxygen species biosynthetic process	5/60	60/18866	1.31088e-06	1.70365e-05	7.09619e-06	TNF/PTGS2/INSR/KLF4/MMP8	5
GO:0031668	cellular response to extracellular stimulus	8/60	253/18866	1.31223e-06	1.70365e-05	7.09619e-06	CDKN1A/ALB/PPARG/PPARA/COL1A1/MAPK3/VDR/BGLAP	8
GO:0051896	regulation of protein kinase B signaling	8/60	253/18866	1.31223e-06	1.70365e-05	7.09619e-06	ESR1/TNF/INS/PTPN11/FGF2/INSR/KLF4/EGF	8
GO:0007599	hemostasis	9/60	348/18866	1.4396e-06	1.8531e-05	7.7187e-06	ITGB3/IL6/PTPN11/FN1/PRKCD/COL1A1/MAPK3/PRKCA/PRKCB	9
GO:0042742	defense response to bacterium	9/60	348/18866	1.4396e-06	1.8531e-05	7.7187e-06	TNF/IL6/NOS2/PRKCD/TLR2/MYD88/ADAM17/LTF/PLA2G2A	9
GO:0050817	coagulation	9/60	349/18866	1.47408e-06	1.88353e-05	7.84545e-06	ITGB3/IL6/PTPN11/FN1/PRKCD/COL1A1/MAPK3/PRKCA/PRKCB	9
GO:0030072	peptide hormone secretion	8/60	257/18866	1.47569e-06	1.88353e-05	7.84545e-06	TNF/IL6/INS/NOS2/PTPN11/ALOX5/PRKCA/TRPV4	8
GO:0051897	positive regulation of protein kinase B signaling	7/60	178/18866	1.49853e-06	1.90464e-05	7.93337e-06	ESR1/TNF/INS/PTPN11/FGF2/INSR/EGF	7
GO:0009896	positive regulation of catabolic process	10/60	454/18866	1.51558e-06	1.91825e-05	7.99006e-06	TNF/IL6/INS/IGF1/PPARA/PRKCD/INSR/MAPK3/EGF/FABP1	10
GO:0001938	positive regulation of endothelial cell proliferation	6/60	113/18866	1.55419e-06	1.9508e-05	8.12566e-06	ITGB3/VEGFA/STAT3/FGF2/PRKCA/ADAM17	6
GO:0032963	collagen metabolic process	6/60	113/18866	1.55419e-06	1.9508e-05	8.12566e-06	IL6/MMP3/PPARG/MMP2/COL1A1/MMP8	6
GO:0050708	regulation of protein secretion	9/60	352/18866	1.58185e-06	1.97732e-05	8.2361e-06	TNF/IL6/INS/NOS2/PTPN11/IGF1/TLR2/ALOX5/PRKCA	9
GO:0043200	response to amino acid	6/60	114/18866	1.63651e-06	2.03722e-05	8.48563e-06	TNF/PCNA/MMP2/COL1A1/CREB1/RELA	6
GO:0032613	interleukin-10 production	5/60	63/18866	1.67482e-06	2.07636e-05	8.64865e-06	IL6/STAT3/PRKCD/TLR2/MMP8	5
GO:0032800	receptor biosynthetic process	4/60	28/18866	1.78722e-06	2.20667e-05	9.19144e-06	ITGB3/TNF/PPARG/PPARA	4
GO:0045453	bone resorption	5/60	64/18866	1.81234e-06	2.21957e-05	9.24515e-06	ITGB3/IL6/SPP1/PRKCA/BGLAP	5
GO:0060135	maternal process involved in female pregnancy	5/60	64/18866	1.81234e-06	2.21957e-05	9.24515e-06	ESR1/PTGS2/SPP1/MAPK3/VDR	5
GO:2000045	regulation of G1/S transition of mitotic cell cycle	7/60	185/18866	1.9383e-06	2.36425e-05	9.84779e-06	PCNA/CDKN1A/CDK2/CCND1/TERT/KLF4/ADAM17	7
GO:0061138	morphogenesis of a branching epithelium	7/60	187/18866	2.08213e-06	2.52158e-05	1.05031e-05	ESR1/TNF/VEGFA/MYC/FGF2/VDR/EGF	7
GO:0007159	leukocyte cell-cell adhesion	9/60	364/18866	2.08395e-06	2.52158e-05	1.05031e-05	TNF/IL6/PTPN11/IGF1/PPARA/ALOX5/KLF4/ITGAL/RELA	9
GO:1901222	regulation of NIK/NF-kappaB signaling	6/60	119/18866	2.10339e-06	2.53496e-05	1.05589e-05	TNF/NR3C2/TLR2/NFKBIA/MMP8/RELA	6
GO:0046626	regulation of insulin receptor signaling pathway	5/60	66/18866	2.11401e-06	2.53765e-05	1.057e-05	INS/PTPN11/PRKCD/RELA/PRKCB	5
GO:1900542	regulation of purine nucleotide metabolic process	6/60	121/18866	2.3182e-06	2.77176e-05	1.15452e-05	INS/NOS2/STAT3/IGF1/PPARA/INSR	6
GO:0045927	positive regulation of growth	8/60	274/18866	2.3787e-06	2.82428e-05	1.17639e-05	INS/VEGFA/IGF1/FN1/FGF2/CREB1/INSR/ADAM17	8
GO:0060055	angiogenesis involved in wound healing	4/60	30/18866	2.3808e-06	2.82428e-05	1.17639e-05	ITGB3/TNF/VEGFA/ALOX5	4
GO:0045428	regulation of nitric oxide biosynthetic process	5/60	68/18866	2.45385e-06	2.89957e-05	1.20775e-05	TNF/PTGS2/INSR/KLF4/MMP8	5
GO:0002761	regulation of myeloid leukocyte differentiation	6/60	123/18866	2.55058e-06	2.99051e-05	1.24563e-05	TNF/MYC/CREB1/PRKCA/LTF/BGLAP	6
GO:0006140	regulation of nucleotide metabolic process	6/60	123/18866	2.55058e-06	2.99051e-05	1.24563e-05	INS/NOS2/STAT3/IGF1/PPARA/INSR	6
GO:0034504	protein localization to nucleus	8/60	277/18866	2.57901e-06	3.01216e-05	1.25465e-05	CDKN1A/INS/STAT3/PTGS2/PRKCD/TERT/COL1A1/NFKBIA	8
GO:2000573	positive regulation of DNA biosynthetic process	5/60	69/18866	2.63914e-06	3.07054e-05	1.27897e-05	PCNA/MYC/FGF2/MAPK3/KLF4	5
GO:0051101	regulation of DNA binding	6/60	124/18866	2.6737e-06	3.09883e-05	1.29075e-05	PPARG/IGF1/KLF4/NFKBIA/MMP8/EGF	6
GO:0032770	positive regulation of monooxygenase activity	4/60	31/18866	2.72702e-06	3.14857e-05	1.31147e-05	TNF/INS/TERT/VDR	4
GO:0007565	female pregnancy	7/60	196/18866	2.8449e-06	3.24748e-05	1.35267e-05	ESR1/VEGFA/MMP2/PTGS2/SPP1/MAPK3/VDR	7
GO:0050728	negative regulation of inflammatory response	7/60	196/18866	2.8449e-06	3.24748e-05	1.35267e-05	INS/PPARG/IGF1/PPARA/PRKCD/ALOX5/KLF4	7
GO:0060759	regulation of response to cytokine stimulus	7/60	196/18866	2.8449e-06	3.24748e-05	1.35267e-05	TNF/IL6/PPARG/PTPN11/TLR2/KLF4/ADAM17	7
GO:0016049	cell growth	10/60	490/18866	2.99909e-06	3.41062e-05	1.42062e-05	CDKN1A/INS/PPARG/VEGFA/IGF1/FN1/SPP1/PPARA/G6PD/ADAM17	10
GO:0002791	regulation of peptide secretion	9/60	381/18866	3.0277e-06	3.43026e-05	1.4288e-05	TNF/IL6/INS/NOS2/PTPN11/IGF1/TLR2/ALOX5/PRKCA	9
GO:0043112	receptor metabolic process	7/60	198/18866	3.04278e-06	3.43448e-05	1.43056e-05	ITGB3/TNF/PPARG/VEGFA/PPARA/INSR/EGF	7
GO:0001704	formation of primary germ layer	6/60	127/18866	3.07245e-06	3.44228e-05	1.43381e-05	ITGB3/MMP2/FN1/KLF4/MMP8/POU5F1	6
GO:0014066	regulation of phosphatidylinositol 3-kinase signaling	6/60	127/18866	3.07245e-06	3.44228e-05	1.43381e-05	TNF/INS/IGF1/INSR/MAPK3/KLF4	6
GO:0071295	cellular response to vitamin	4/60	32/18866	3.10921e-06	3.47061e-05	1.44561e-05	PPARG/COL1A1/VDR/BGLAP	4
GO:0072089	stem cell proliferation	6/60	128/18866	3.21565e-06	3.57623e-05	1.4896e-05	ACE/VEGFA/FGF2/TERT/ABCB1/NES	6
GO:0007249	I-kappaB kinase/NF-kappaB signaling	8/60	286/18866	3.26827e-06	3.62144e-05	1.50843e-05	ESR1/TNF/TLR2/MYD88/LTF/NFKBIA/RELA/PRKCB	8
GO:0000082	G1/S transition of mitotic cell cycle	8/60	287/18866	3.35371e-06	3.68726e-05	1.53585e-05	PCNA/CDKN1A/CDK2/MYC/CCND1/TERT/KLF4/ADAM17	8
GO:0001763	morphogenesis of a branching structure	7/60	201/18866	3.36108e-06	3.68726e-05	1.53585e-05	ESR1/TNF/VEGFA/MYC/FGF2/VDR/EGF	7
GO:0002576	platelet degranulation	6/60	129/18866	3.36424e-06	3.68726e-05	1.53585e-05	ITGB3/ALB/VEGFA/IGF1/FN1/EGF	6
GO:1903706	regulation of hemopoiesis	10/60	498/18866	3.46321e-06	3.78202e-05	1.57532e-05	ACE/TNF/STAT3/MYC/CREB1/PRKCA/LTF/NFKBIA/BGLAP/PRKCB	10
GO:0010595	positive regulation of endothelial cell migration	6/60	132/18866	3.84392e-06	4.18269e-05	1.74221e-05	ITGB3/VEGFA/PTGS2/FGF2/PRKCA/ADAM17	6
GO:1902806	regulation of cell cycle G1/S phase transition	7/60	206/18866	3.95321e-06	4.28618e-05	1.78532e-05	PCNA/CDKN1A/CDK2/CCND1/TERT/KLF4/ADAM17	7
GO:0031100	animal organ regeneration	5/60	75/18866	3.99439e-06	4.30001e-05	1.79108e-05	IL6/PCNA/CDKN1A/PPARG/CCND1	5
GO:0035019	somatic stem cell population maintenance	5/60	75/18866	3.99439e-06	4.30001e-05	1.79108e-05	STAT3/MYC/FGF2/KLF4/POU5F1	5
GO:0034764	positive regulation of transmembrane transport	7/60	210/18866	4.48738e-06	4.8048e-05	2.00134e-05	INS/PTPN11/IGF1/TERT/INSR/G6PD/ABCB1	7
GO:0060251	regulation of glial cell proliferation	4/60	35/18866	4.49507e-06	4.8048e-05	2.00134e-05	TNF/IL6/TERT/CREB1	4
GO:0014015	positive regulation of gliogenesis	5/60	77/18866	4.55045e-06	4.84687e-05	2.01886e-05	TNF/IL6/PPARG/TLR2/RELA	5
GO:0043393	regulation of protein binding	7/60	211/18866	4.62994e-06	4.91423e-05	2.04692e-05	ACE/CDKN1A/PPARA/PRKCD/TERT/MAPK3/NES	7
GO:0090276	regulation of peptide hormone secretion	7/60	213/18866	4.92639e-06	5.2106e-05	2.17037e-05	TNF/IL6/INS/NOS2/PTPN11/ALOX5/PRKCA	7
GO:0033197	response to vitamin E	3/60	11/18866	4.95524e-06	5.22286e-05	2.17547e-05	PPARG/CCND1/COL1A1	3
GO:0001893	maternal placenta development	4/60	36/18866	5.04496e-06	5.28063e-05	2.19953e-05	PTGS2/SPP1/MAPK3/VDR	4
GO:0033280	response to vitamin D	4/60	36/18866	5.04496e-06	5.28063e-05	2.19953e-05	PTGS2/SPP1/VDR/BGLAP	4
GO:0043536	positive regulation of blood vessel endothelial cell migration	5/60	79/18866	5.16549e-06	5.36963e-05	2.23661e-05	VEGFA/PTGS2/FGF2/PRKCA/ADAM17	5
GO:0071260	cellular response to mechanical stimulus	5/60	79/18866	5.16549e-06	5.36963e-05	2.23661e-05	PTPN11/PTGS2/COL1A1/MAPK3/MYD88	5
GO:0043281	regulation of cysteine-type endopeptidase activity involved in apoptotic process	7/60	215/18866	5.23849e-06	5.42686e-05	2.26044e-05	TNF/PPARG/VEGFA/PTGS2/MYC/KLF4/FABP1	7
GO:0009411	response to UV	6/60	140/18866	5.40093e-06	5.57605e-05	2.32258e-05	PCNA/CDKN1A/PTGS2/MYC/CCND1/RELA	6
GO:0006110	regulation of glycolytic process	5/60	80/18866	5.4965e-06	5.63624e-05	2.34766e-05	INS/STAT3/IGF1/PPARA/INSR	5
GO:1901224	positive regulation of NIK/NF-kappaB signaling	5/60	80/18866	5.4965e-06	5.63624e-05	2.34766e-05	TNF/NR3C2/TLR2/MMP8/RELA	5
GO:0032355	response to estradiol	6/60	141/18866	5.62714e-06	5.74756e-05	2.39403e-05	ESR1/PCNA/STAT3/PTGS2/CCND1/COL1A1	6
GO:0043243	positive regulation of protein-containing complex disassembly	4/60	37/18866	5.64306e-06	5.74756e-05	2.39403e-05	TNF/INSR/TRPV4/NES	4
GO:0002687	positive regulation of leukocyte migration	6/60	142/18866	5.86099e-06	5.9296e-05	2.46985e-05	TNF/IL6/VEGFA/MAPK3/ADAM17/TRPV4	6
GO:0030879	mammary gland development	6/60	142/18866	5.86099e-06	5.9296e-05	2.46985e-05	ESR1/VEGFA/CCND1/CREB1/VDR/EGF	6
GO:0044843	cell cycle G1/S phase transition	8/60	310/18866	5.91486e-06	5.96415e-05	2.48424e-05	PCNA/CDKN1A/CDK2/MYC/CCND1/TERT/KLF4/ADAM17	8
GO:0060326	cell chemotaxis	8/60	311/18866	6.05608e-06	6.08626e-05	2.5351e-05	IL6/VEGFA/PRKCD/FGF2/MAPK3/ALOX5/ADAM17/TRPV4	8
GO:0008286	insulin receptor signaling pathway	6/60	143/18866	6.10268e-06	6.11278e-05	2.54615e-05	INS/PTPN11/PRKCD/INSR/RELA/PRKCB	6
GO:0032885	regulation of polysaccharide biosynthetic process	4/60	38/18866	6.292e-06	6.26095e-05	2.60787e-05	INS/IGF1/INSR/EGF	4
GO:0045923	positive regulation of fatty acid metabolic process	4/60	38/18866	6.292e-06	6.26095e-05	2.60787e-05	PPARG/PTGS2/PPARA/FABP1	4
GO:1903532	positive regulation of secretion by cell	8/60	313/18866	6.34712e-06	6.27974e-05	2.61569e-05	TNF/IL6/INS/PTPN11/IGF1/SPP1/TLR2/CREB1	8
GO:0050921	positive regulation of chemotaxis	6/60	144/18866	6.3524e-06	6.27974e-05	2.61569e-05	IL6/VEGFA/FGF2/MAPK3/ADAM17/TRPV4	6
GO:0045913	positive regulation of carbohydrate metabolic process	5/60	84/18866	6.99033e-06	6.88787e-05	2.869e-05	INS/IGF1/PPARA/INSR/EGF	5
GO:0044706	multi-multicellular organism process	7/60	226/18866	7.26484e-06	7.13512e-05	2.97198e-05	ESR1/VEGFA/MMP2/PTGS2/SPP1/MAPK3/VDR	7
GO:0043154	negative regulation of cysteine-type endopeptidase activity involved in apoptotic process	5/60	85/18866	7.40922e-06	7.25336e-05	3.02123e-05	TNF/VEGFA/PTGS2/KLF4/FABP1	5
GO:0045785	positive regulation of cell adhesion	9/60	428/18866	7.76587e-06	7.57799e-05	3.15645e-05	TNF/IL6/VEGFA/PTPN11/IGF1/FN1/ALOX5/PRKCA/RELA	9
GO:0006112	energy reserve metabolic process	5/60	86/18866	7.8475e-06	7.63302e-05	3.17937e-05	INS/IGF1/MYC/INSR/PYGM	5
GO:0051235	maintenance of location	8/60	324/18866	8.16856e-06	7.91984e-05	3.29884e-05	ITGB3/TNF/IL6/ALB/PPARG/PPARA/FGF2/NFKBIA	8
GO:0001649	osteoblast differentiation	7/60	231/18866	8.38086e-06	8.09972e-05	3.37377e-05	TNF/IL6/IGF1/SPP1/COL1A1/LTF/BGLAP	7
GO:0038083	peptidyl-tyrosine autophosphorylation	4/60	41/18866	8.57103e-06	8.25712e-05	3.43933e-05	ACE/VEGFA/INSR/MAPK3	4
GO:0052548	regulation of endopeptidase activity	9/60	434/18866	8.68378e-06	8.33919e-05	3.47351e-05	TNF/PPARG/VEGFA/STAT3/PTGS2/MYC/KLF4/LTF/FABP1	9
GO:0046889	positive regulation of lipid biosynthetic process	5/60	88/18866	8.78481e-06	8.40951e-05	3.50281e-05	TNF/INS/PTGS2/PRKCD/CREB1	5
GO:0009266	response to temperature stimulus	7/60	233/18866	8.86545e-06	8.45993e-05	3.52381e-05	CDKN1A/PPARG/PTGS2/IGF1/MAPK3/NFKBIA/TRPV4	7
GO:0097305	response to alcohol	7/60	234/18866	9.11633e-06	8.65991e-05	3.6071e-05	CDKN1A/PPARG/STAT3/CCND1/G6PD/KLF4/BGLAP	7
GO:1903037	regulation of leukocyte cell-cell adhesion	8/60	329/18866	9.13227e-06	8.65991e-05	3.6071e-05	TNF/IL6/PTPN11/IGF1/PPARA/ALOX5/KLF4/RELA	8
GO:0014065	phosphatidylinositol 3-kinase signaling	6/60	154/18866	9.33767e-06	8.82702e-05	3.67671e-05	TNF/INS/IGF1/INSR/MAPK3/KLF4	6
GO:0071695	anatomical structure maturation	7/60	235/18866	9.37308e-06	8.83289e-05	3.67915e-05	CDKN1A/PPARG/VEGFA/MMP2/IGF1/G6PD/LTF	7
GO:0010907	positive regulation of glucose metabolic process	4/60	42/18866	9.45079e-06	8.87846e-05	3.69813e-05	INS/IGF1/PPARA/INSR	4
GO:0043470	regulation of carbohydrate catabolic process	5/60	90/18866	9.8075e-06	9.18504e-05	3.82583e-05	INS/STAT3/IGF1/PPARA/INSR	5
GO:0032872	regulation of stress-activated MAPK cascade	7/60	237/18866	9.90463e-06	9.24738e-05	3.8518e-05	TNF/VEGFA/MYC/MAPK3/MAP2K1/MMP8/TRPV4	7
GO:0001890	placenta development	6/60	156/18866	1.00528e-05	9.3568e-05	3.89738e-05	PPARG/PTGS2/SPP1/MAPK3/MAP2K1/VDR	6
GO:0046849	bone remodeling	5/60	91/18866	1.03525e-05	9.60627e-05	4.00129e-05	ITGB3/IL6/SPP1/PRKCA/BGLAP	5
GO:0070302	regulation of stress-activated protein kinase signaling cascade	7/60	240/18866	1.07487e-05	9.94339e-05	4.14171e-05	TNF/VEGFA/MYC/MAPK3/MAP2K1/MMP8/TRPV4	7
GO:0046321	positive regulation of fatty acid oxidation	3/60	14/18866	1.08575e-05	9.95269e-05	4.14558e-05	PPARG/PPARA/FABP1	3
GO:0047484	regulation of response to osmotic stress	3/60	14/18866	1.08575e-05	9.95269e-05	4.14558e-05	PTGS2/ABCB1/TRPV4	3
GO:1902894	negative regulation of pri-miRNA transcription by RNA polymerase II	3/60	14/18866	1.08575e-05	9.95269e-05	4.14558e-05	PPARA/RELA/POU5F1	3
GO:0031670	cellular response to nutrient	4/60	44/18866	1.14078e-05	0.000103942	4.32948e-05	PPARG/COL1A1/VDR/BGLAP	4
GO:0032881	regulation of polysaccharide metabolic process	4/60	44/18866	1.14078e-05	0.000103942	4.32948e-05	INS/IGF1/INSR/EGF	4
GO:1903035	negative regulation of response to wounding	5/60	93/18866	1.15135e-05	0.00010459	4.35646e-05	TNF/SPP1/PRKCD/FGF2/ALOX5	5
GO:0051047	positive regulation of secretion	8/60	340/18866	1.15952e-05	0.000105017	4.37424e-05	TNF/IL6/INS/PTPN11/IGF1/SPP1/TLR2/CREB1	8
GO:0045778	positive regulation of ossification	5/60	94/18866	1.21308e-05	0.00010954	4.56264e-05	IL6/PTPN11/IGF1/ALOX5/LTF	5
GO:0043467	regulation of generation of precursor metabolites and energy	6/60	162/18866	1.24685e-05	0.000112124	4.67027e-05	INS/NOS2/STAT3/IGF1/PPARA/INSR	6
GO:0035094	response to nicotine	4/60	45/18866	1.24911e-05	0.000112124	4.67027e-05	TNF/PPARA/CREB1/RELA	4
GO:0098727	maintenance of cell number	6/60	164/18866	1.33708e-05	0.000119665	4.98439e-05	STAT3/IGF1/MYC/FGF2/KLF4/POU5F1	6
GO:0002690	positive regulation of leukocyte chemotaxis	5/60	96/18866	1.34429e-05	0.000119955	4.99648e-05	IL6/VEGFA/MAPK3/ADAM17/TRPV4	5
GO:0035987	endodermal cell differentiation	4/60	46/18866	1.36483e-05	0.00012143	5.05792e-05	MMP2/FN1/MMP8/POU5F1	4
GO:0009306	protein secretion	9/60	462/18866	1.43016e-05	0.000126869	5.28445e-05	TNF/IL6/INS/NOS2/PTPN11/IGF1/TLR2/ALOX5/PRKCA	9
GO:0035592	establishment of protein localization to extracellular region	9/60	463/18866	1.45492e-05	0.000128688	5.36024e-05	TNF/IL6/INS/NOS2/PTPN11/IGF1/TLR2/ALOX5/PRKCA	9
GO:0043255	regulation of carbohydrate biosynthetic process	5/60	99/18866	1.56158e-05	0.00013772	5.73643e-05	INS/IGF1/PPARA/INSR/EGF	5
GO:0051972	regulation of telomerase activity	4/60	48/18866	1.61971e-05	0.000142431	5.93266e-05	PPARG/MYC/MAPK3/KLF4	4
GO:0048872	homeostasis of number of cells	7/60	256/18866	1.63247e-05	0.000143137	5.96207e-05	IL6/VEGFA/PTPN11/STAT3/G6PD/ADAM17/PLA2G2A	7
GO:0071692	protein localization to extracellular region	9/60	470/18866	1.63878e-05	0.000143275	5.96783e-05	TNF/IL6/INS/NOS2/PTPN11/IGF1/TLR2/ALOX5/PRKCA	9
GO:0045725	positive regulation of glycogen biosynthetic process	3/60	16/18866	1.66283e-05	0.000144958	6.03794e-05	INS/IGF1/INSR	3
GO:0019217	regulation of fatty acid metabolic process	5/60	101/18866	1.72101e-05	0.0001496	6.23125e-05	INS/PPARG/PTGS2/PPARA/FABP1	5
GO:0007595	lactation	4/60	49/18866	1.75951e-05	0.000152507	6.35237e-05	VEGFA/CCND1/CREB1/VDR	4
GO:0043502	regulation of muscle adaptation	5/60	102/18866	1.80534e-05	0.000155588	6.4807e-05	IGF1/PPARA/G6PD/PRKCA/KLF4	5
GO:0055024	regulation of cardiac muscle tissue development	5/60	102/18866	1.80534e-05	0.000155588	6.4807e-05	IGF1/PPARA/FGF2/CREB1/G6PD	5
GO:0015718	monocarboxylic acid transport	6/60	174/18866	1.87097e-05	0.00016077	6.69652e-05	ACE/NOS2/PPARG/PPARA/PLA2G2A/FABP1	6
GO:0070498	interleukin-1-mediated signaling pathway	5/60	103/18866	1.89285e-05	0.00016077	6.69652e-05	IL6/MAPK3/MYD88/NFKBIA/RELA	5
GO:0001774	microglial cell activation	4/60	50/18866	1.90798e-05	0.00016077	6.69652e-05	TNF/IL6/TLR2/MMP8	4
GO:0002269	leukocyte activation involved in inflammatory response	4/60	50/18866	1.90798e-05	0.00016077	6.69652e-05	TNF/IL6/TLR2/MMP8	4
GO:0014009	glial cell proliferation	4/60	50/18866	1.90798e-05	0.00016077	6.69652e-05	TNF/IL6/TERT/CREB1	4
GO:0101023	vascular endothelial cell proliferation	4/60	50/18866	1.90798e-05	0.00016077	6.69652e-05	PPARG/STAT3/FGF2/ADAM17	4
GO:1903580	positive regulation of ATP metabolic process	4/60	50/18866	1.90798e-05	0.00016077	6.69652e-05	INS/STAT3/IGF1/INSR	4
GO:1905562	regulation of vascular endothelial cell proliferation	4/60	50/18866	1.90798e-05	0.00016077	6.69652e-05	PPARG/STAT3/FGF2/ADAM17	4
GO:0010038	response to metal ion	8/60	366/18866	1.97255e-05	0.000165749	6.90393e-05	PCNA/PTGS2/CCND1/TERT/CREB1/MAPK3/G6PD/BGLAP	8
GO:0010634	positive regulation of epithelial cell migration	6/60	176/18866	1.99595e-05	0.000167251	6.96647e-05	ITGB3/VEGFA/PTGS2/FGF2/PRKCA/ADAM17	6
GO:0030730	sequestering of triglyceride	3/60	17/18866	2.01458e-05	0.000167882	6.99275e-05	TNF/PPARG/PPARA	3
GO:0070875	positive regulation of glycogen metabolic process	3/60	17/18866	2.01458e-05	0.000167882	6.99275e-05	INS/IGF1/INSR	3
GO:0030324	lung development	6/60	177/18866	2.06092e-05	0.00017071	7.11057e-05	TNF/VEGFA/FGF2/CREB1/MAPK3/MAP2K1	6
GO:0050435	amyloid-beta metabolic process	4/60	51/18866	2.06545e-05	0.00017071	7.11057e-05	ACE/TNF/IGF1/RELA	4
GO:0071354	cellular response to interleukin-6	4/60	51/18866	2.06545e-05	0.00017071	7.11057e-05	IL6/PTPN11/STAT3/RELA	4
GO:0031348	negative regulation of defense response	7/60	269/18866	2.24525e-05	0.000185065	7.70848e-05	INS/PPARG/IGF1/PPARA/PRKCD/ALOX5/KLF4	7
GO:0030323	respiratory tube development	6/60	181/18866	2.33809e-05	0.000191672	7.98371e-05	TNF/VEGFA/FGF2/CREB1/MAPK3/MAP2K1	6
GO:0050796	regulation of insulin secretion	6/60	181/18866	2.33809e-05	0.000191672	7.98371e-05	TNF/IL6/NOS2/PTPN11/ALOX5/PRKCA	6
GO:0150078	positive regulation of neuroinflammatory response	3/60	18/18866	2.41202e-05	0.000197199	8.21392e-05	TNF/IL6/MMP8	3
GO:0038061	NIK/NF-kappaB signaling	6/60	184/18866	2.56506e-05	0.000209146	8.71153e-05	TNF/NR3C2/TLR2/NFKBIA/MMP8/RELA	6
GO:0006909	phagocytosis	8/60	382/18866	2.67891e-05	0.000217841	9.07371e-05	ITGB3/TNF/PPARG/PRKCD/TLR2/MAPK3/MYD88/ITGAL	8
GO:0001706	endoderm formation	4/60	55/18866	2.79225e-05	0.000225241	9.38195e-05	MMP2/FN1/MMP8/POU5F1	4
GO:0051353	positive regulation of oxidoreductase activity	4/60	55/18866	2.79225e-05	0.000225241	9.38195e-05	TNF/INS/TERT/VDR	4
GO:0070741	response to interleukin-6	4/60	55/18866	2.79225e-05	0.000225241	9.38195e-05	IL6/PTPN11/STAT3/RELA	4
GO:0048639	positive regulation of developmental growth	6/60	187/18866	2.80946e-05	0.000226027	9.41468e-05	VEGFA/IGF1/FN1/FGF2/CREB1/INSR	6
GO:0005976	polysaccharide metabolic process	5/60	112/18866	2.83806e-05	0.000227722	9.4853e-05	INS/IGF1/INSR/EGF/PYGM	5
GO:0007369	gastrulation	6/60	189/18866	2.98256e-05	0.000238684	9.94186e-05	ITGB3/MMP2/FN1/KLF4/MMP8/POU5F1	6
GO:0003018	vascular process in circulatory system	6/60	190/18866	3.07227e-05	0.000245214	0.000102139	ACE/INS/VEGFA/PTGS2/ABCB1/TRPV4	6
GO:1990748	cellular detoxification	5/60	114/18866	3.09063e-05	0.000246031	0.000102479	TNF/ALB/PTGS2/GSTM1/FABP1	5
GO:0035265	organ growth	6/60	191/18866	3.16414e-05	0.000251221	0.000104641	ESR1/PTPN11/IGF1/PPARA/FGF2/G6PD	6
GO:0002090	regulation of receptor internalization	4/60	57/18866	3.21868e-05	0.000253918	0.000105764	ITGB3/VEGFA/INSR/EGF	4
GO:0045840	positive regulation of mitotic nuclear division	4/60	57/18866	3.21868e-05	0.000253918	0.000105764	INS/IGF1/INSR/EGF	4
GO:0006096	glycolytic process	5/60	115/18866	3.22329e-05	0.000253918	0.000105764	INS/STAT3/IGF1/PPARA/INSR	5
GO:0048015	phosphatidylinositol-mediated signaling	6/60	192/18866	3.2582e-05	0.000256002	0.000106632	TNF/INS/IGF1/INSR/MAPK3/KLF4	6
GO:0051403	stress-activated MAPK cascade	7/60	286/18866	3.32206e-05	0.000260343	0.00010844	TNF/VEGFA/MYC/MAPK3/MAP2K1/MMP8/TRPV4	7
GO:0006757	ATP generation from ADP	5/60	116/18866	3.36032e-05	0.000262661	0.000109406	INS/STAT3/IGF1/PPARA/INSR	5
GO:0021700	developmental maturation	7/60	287/18866	3.39672e-05	0.000264822	0.000110306	CDKN1A/PPARG/VEGFA/MMP2/IGF1/G6PD/LTF	7
GO:0007566	embryo implantation	4/60	58/18866	3.44892e-05	0.0002682	0.000111713	VEGFA/MMP2/PTGS2/SPP1	4
GO:0006631	fatty acid metabolic process	8/60	396/18866	3.46061e-05	0.000268419	0.000111804	INS/PPARG/PTGS2/GSTM1/PPARA/MAPK3/ALOX5/FABP1	8
GO:0018107	peptidyl-threonine phosphorylation	5/60	117/18866	3.50183e-05	0.00027023	0.000112559	PRKCD/PRKCA/MAP2K1/EGF/PRKCB	5
GO:0030282	bone mineralization	5/60	117/18866	3.50183e-05	0.00027023	0.000112559	PTGS2/IGF1/ALOX5/LTF/BGLAP	5
GO:0007569	cell aging	5/60	118/18866	3.64792e-05	0.000280788	0.000116956	CDKN1A/PRKCD/TERT/MAP2K1/BGLAP	5
GO:0048017	inositol lipid-mediated signaling	6/60	196/18866	3.65722e-05	0.000280789	0.000116957	TNF/INS/IGF1/INSR/MAPK3/KLF4	6
GO:0051216	cartilage development	6/60	197/18866	3.76286e-05	0.000288168	0.00012003	PTPN11/FGF2/COL1A1/MAPK3/RELA/TRPV4	6
GO:0061042	vascular wound healing	3/60	21/18866	3.90474e-05	0.000298279	0.000124242	TNF/VEGFA/ALOX5	3
GO:0032653	regulation of interleukin-10 production	4/60	60/18866	3.94526e-05	0.00029986	0.0001249	IL6/STAT3/TLR2/MMP8	4
GO:0061900	glial cell activation	4/60	60/18866	3.94526e-05	0.00029986	0.0001249	TNF/IL6/TLR2/MMP8	4
GO:0009755	hormone-mediated signaling pathway	6/60	200/18866	4.09458e-05	0.000309653	0.000128979	ESR1/PPARG/PTPN11/PPARA/NR3C2/NR3C1	6
GO:0016052	carbohydrate catabolic process	6/60	200/18866	4.09458e-05	0.000309653	0.000128979	INS/STAT3/IGF1/PPARA/INSR/PYGM	6
GO:0002221	pattern recognition receptor signaling pathway	6/60	201/18866	4.21023e-05	0.000316814	0.000131962	ESR1/TLR2/MYD88/LTF/NFKBIA/RELA	6
GO:0010952	positive regulation of peptidase activity	6/60	201/18866	4.21023e-05	0.000316814	0.000131962	TNF/PPARG/STAT3/FN1/MYC/MAPK3	6
GO:0006690	icosanoid metabolic process	5/60	122/18866	4.28014e-05	0.000320481	0.00013349	PTGS2/GSTM1/TLR2/MAPK3/ALOX5	5
GO:0097237	cellular response to toxic substance	5/60	122/18866	4.28014e-05	0.000320481	0.00013349	TNF/ALB/PTGS2/GSTM1/FABP1	5
GO:0002831	regulation of response to biotic stimulus	8/60	409/18866	4.34947e-05	0.000324868	0.000135317	INS/PPARG/PTPN11/PRKCD/MAPK3/PRKCA/LTF/RELA	8
GO:0010676	positive regulation of cellular carbohydrate metabolic process	4/60	62/18866	4.49196e-05	0.000332828	0.000138632	INS/IGF1/PPARA/INSR	4
GO:0070527	platelet aggregation	4/60	62/18866	4.49196e-05	0.000332828	0.000138632	ITGB3/FN1/PRKCD/PRKCA	4
GO:0031098	stress-activated protein kinase signaling cascade	7/60	300/18866	4.50002e-05	0.000332828	0.000138632	TNF/VEGFA/MYC/MAPK3/MAP2K1/MMP8/TRPV4	7
GO:0051000	positive regulation of nitric-oxide synthase activity	3/60	22/18866	4.51105e-05	0.000332828	0.000138632	TNF/INS/TERT	3
GO:0055093	response to hyperoxia	3/60	22/18866	4.51105e-05	0.000332828	0.000138632	CDKN1A/PPARG/COL1A1	3
GO:0060348	bone development	6/60	204/18866	4.57298e-05	0.000335759	0.000139853	PTPN11/IGF1/COL1A1/LTF/TRPV4/BGLAP	6
GO:0060541	respiratory system development	6/60	204/18866	4.57298e-05	0.000335759	0.000139853	TNF/VEGFA/FGF2/CREB1/MAPK3/MAP2K1	6
GO:0007162	negative regulation of cell adhesion	7/60	301/18866	4.59582e-05	0.000336619	0.000140211	VEGFA/PTPN11/PPARA/PRKCD/COL1A1/KLF4/TRPV4	7
GO:0002688	regulation of leukocyte chemotaxis	5/60	124/18866	4.62647e-05	0.000337231	0.000140466	IL6/VEGFA/MAPK3/ADAM17/TRPV4	5
GO:0046031	ADP metabolic process	5/60	124/18866	4.62647e-05	0.000337231	0.000140466	INS/STAT3/IGF1/PPARA/INSR	5
GO:0050890	cognition	7/60	302/18866	4.69329e-05	0.000341279	0.000142153	TNF/INS/PTGS2/TLR2/CREB1/INSR/BCHE	7
GO:0031571	mitotic G1 DNA damage checkpoint	4/60	63/18866	4.78514e-05	0.000346259	0.000144227	PCNA/CDKN1A/CDK2/CCND1	4
GO:0035270	endocrine system development	5/60	125/18866	4.80756e-05	0.000346259	0.000144227	IL6/CREB1/INSR/MAPK3/MAP2K1	5
GO:0043500	muscle adaptation	5/60	125/18866	4.80756e-05	0.000346259	0.000144227	IGF1/PPARA/G6PD/PRKCA/KLF4	5
GO:1903578	regulation of ATP metabolic process	5/60	125/18866	4.80756e-05	0.000346259	0.000144227	INS/STAT3/IGF1/PPARA/INSR	5
GO:0046890	regulation of lipid biosynthetic process	6/60	207/18866	4.96038e-05	0.000356417	0.000148458	TNF/INS/PTGS2/PRKCD/CREB1/VDR	6
GO:0018210	peptidyl-threonine modification	5/60	126/18866	4.9941e-05	0.000357143	0.00014876	PRKCD/PRKCA/MAP2K1/EGF/PRKCB	5
GO:2000134	negative regulation of G1/S transition of mitotic cell cycle	5/60	126/18866	4.9941e-05	0.000357143	0.00014876	PCNA/CDKN1A/CDK2/CCND1/KLF4	5
GO:0044783	G1 DNA damage checkpoint	4/60	64/18866	5.09207e-05	0.000362436	0.000150965	PCNA/CDKN1A/CDK2/CCND1	4
GO:0044819	mitotic G1/S transition checkpoint	4/60	64/18866	5.09207e-05	0.000362436	0.000150965	PCNA/CDKN1A/CDK2/CCND1	4
GO:0006109	regulation of carbohydrate metabolic process	6/60	210/18866	5.37366e-05	0.000381581	0.000158939	INS/STAT3/IGF1/PPARA/INSR/EGF	6
GO:0070555	response to interleukin-1	6/60	211/18866	5.51739e-05	0.000390869	0.000162808	IL6/MAPK3/PRKCA/MYD88/NFKBIA/RELA	6
GO:0002685	regulation of leukocyte migration	6/60	212/18866	5.66418e-05	0.00040033	0.000166749	TNF/IL6/VEGFA/MAPK3/ADAM17/TRPV4	6
GO:0032768	regulation of monooxygenase activity	4/60	66/18866	5.74873e-05	0.000404417	0.000168451	TNF/INS/TERT/VDR	4
GO:2000378	negative regulation of reactive oxygen species metabolic process	4/60	66/18866	5.74873e-05	0.000404417	0.000168451	INS/MMP3/STAT3/G6PD	4
GO:0016051	carbohydrate biosynthetic process	6/60	213/18866	5.81408e-05	0.00040712	0.000169577	INS/IGF1/PPARA/INSR/G6PD/EGF	6
GO:0030073	insulin secretion	6/60	213/18866	5.81408e-05	0.00040712	0.000169577	TNF/IL6/NOS2/PTPN11/ALOX5/PRKCA	6
GO:0070661	leukocyte proliferation	7/60	313/18866	5.88218e-05	0.00040855	0.000170173	ACE/IL6/CDKN1A/IGF1/PRKCD/MAPK3/HPRT1	7
GO:0010869	regulation of receptor biosynthetic process	3/60	24/18866	5.90203e-05	0.00040855	0.000170173	ITGB3/PPARG/PPARA	3
GO:0045821	positive regulation of glycolytic process	3/60	24/18866	5.90203e-05	0.00040855	0.000170173	INS/IGF1/INSR	3
GO:0090335	regulation of brown fat cell differentiation	3/60	24/18866	5.90203e-05	0.00040855	0.000170173	INS/PTGS2/TRPV4	3
GO:2000637	positive regulation of gene silencing by miRNA	3/60	24/18866	5.90203e-05	0.00040855	0.000170173	IL6/STAT3/MAP2K1	3
GO:0006006	glucose metabolic process	6/60	214/18866	5.96714e-05	0.000412114	0.000171657	TNF/INS/IGF1/PPARA/INSR/G6PD	6
GO:0045670	regulation of osteoclast differentiation	4/60	67/18866	6.09926e-05	0.000418373	0.000174265	TNF/CREB1/LTF/BGLAP	4
GO:0071300	cellular response to retinoic acid	4/60	67/18866	6.09926e-05	0.000418373	0.000174265	PPARG/COL1A1/CREB1/KLF4	4
GO:1903672	positive regulation of sprouting angiogenesis	4/60	67/18866	6.09926e-05	0.000418373	0.000174265	VEGFA/PTGS2/FGF2/KLF4	4
GO:1902807	negative regulation of cell cycle G1/S phase transition	5/60	132/18866	6.2339e-05	0.000426641	0.000177708	PCNA/CDKN1A/CDK2/CCND1/KLF4	5
GO:0006165	nucleoside diphosphate phosphorylation	5/60	133/18866	6.46172e-05	0.000441235	0.000183787	INS/STAT3/IGF1/PPARA/INSR	5
GO:0009416	response to light stimulus	7/60	319/18866	6.62818e-05	0.000450567	0.000187674	PCNA/CDKN1A/PTGS2/MYC/CCND1/CREB1/RELA	7
GO:0051961	negative regulation of nervous system development	7/60	319/18866	6.62818e-05	0.000450567	0.000187674	TNF/IL6/STAT3/SPP1/TERT/TLR2/TRPV4	7
GO:0002092	positive regulation of receptor internalization	3/60	25/18866	6.69168e-05	0.000450832	0.000187784	VEGFA/INSR/EGF	3
GO:0060148	positive regulation of posttranscriptional gene silencing	3/60	25/18866	6.69168e-05	0.000450832	0.000187784	IL6/STAT3/MAP2K1	3
GO:0061050	regulation of cell growth involved in cardiac muscle cell development	3/60	25/18866	6.69168e-05	0.000450832	0.000187784	IGF1/PPARA/G6PD	3
GO:1905564	positive regulation of vascular endothelial cell proliferation	3/60	25/18866	6.69168e-05	0.000450832	0.000187784	STAT3/FGF2/ADAM17	3
GO:0034612	response to tumor necrosis factor	7/60	320/18866	6.75972e-05	0.000454404	0.000189272	TNF/PTGS2/COL1A1/MAPK3/ADAM17/NFKBIA/RELA	7
GO:1901214	regulation of neuron death	7/60	321/18866	6.8934e-05	0.000462362	0.000192587	TNF/STAT3/PPARA/TERT/CREB1/G6PD/NES	7
GO:0046939	nucleotide phosphorylation	5/60	135/18866	6.93662e-05	0.000464232	0.000193366	INS/STAT3/IGF1/PPARA/INSR	5
GO:0009895	negative regulation of catabolic process	7/60	323/18866	7.16726e-05	0.000477613	0.00019894	TNF/INS/NOS2/STAT3/PPARA/MYD88/RELA	7
GO:0009135	purine nucleoside diphosphate metabolic process	5/60	136/18866	7.18394e-05	0.000477613	0.00019894	INS/STAT3/IGF1/PPARA/INSR	5
GO:0009179	purine ribonucleoside diphosphate metabolic process	5/60	136/18866	7.18394e-05	0.000477613	0.00019894	INS/STAT3/IGF1/PPARA/INSR	5
GO:0042531	positive regulation of tyrosine phosphorylation of STAT protein	4/60	71/18866	7.65885e-05	0.000506959	0.000211163	TNF/IL6/STAT3/IGF1	4
GO:0051785	positive regulation of nuclear division	4/60	71/18866	7.65885e-05	0.000506959	0.000211163	INS/IGF1/INSR/EGF	4
GO:0098754	detoxification	5/60	138/18866	7.69894e-05	0.0005085	0.000211805	TNF/ALB/PTGS2/GSTM1/FABP1	5
GO:0009185	ribonucleoside diphosphate metabolic process	5/60	139/18866	7.96688e-05	0.00052505	0.000218699	INS/STAT3/IGF1/PPARA/INSR	5
GO:0045600	positive regulation of fat cell differentiation	4/60	72/18866	8.09019e-05	0.000530864	0.00022112	INS/PPARG/PTGS2/CREB1	4
GO:0061515	myeloid cell development	4/60	72/18866	8.09019e-05	0.000530864	0.00022112	PTPN11/TLR2/G6PD/LTF	4
GO:0060562	epithelial tube morphogenesis	7/60	331/18866	8.35329e-05	0.000546941	0.000227817	ESR1/TNF/VEGFA/MYC/FGF2/VDR/EGF	7
GO:0031954	positive regulation of protein autophosphorylation	3/60	27/18866	8.47164e-05	0.0005523	0.000230049	ACE/INS/VEGFA	3
GO:0050996	positive regulation of lipid catabolic process	3/60	27/18866	8.47164e-05	0.0005523	0.000230049	PPARA/PRKCD/FABP1	3
GO:0005977	glycogen metabolic process	4/60	73/18866	8.53893e-05	0.000554298	0.000230881	INS/IGF1/INSR/PYGM	4
GO:0010611	regulation of cardiac muscle hypertrophy	4/60	73/18866	8.53893e-05	0.000554298	0.000230881	IGF1/PPARA/G6PD/PRKCA	4
GO:0050920	regulation of chemotaxis	6/60	229/18866	8.67653e-05	0.000562023	0.000234099	IL6/VEGFA/FGF2/MAPK3/ADAM17/TRPV4	6
GO:0046425	regulation of receptor signaling pathway via JAK-STAT	5/60	142/18866	8.81398e-05	0.000569707	0.0002373	TNF/IL6/STAT3/IGF1/EGF	5
GO:0006073	cellular glucan metabolic process	4/60	74/18866	9.00552e-05	0.00057838	0.000240912	INS/IGF1/INSR/PYGM	4
GO:0032481	positive regulation of type I interferon production	4/60	74/18866	9.00552e-05	0.00057838	0.000240912	PTPN11/TLR2/MYD88/RELA	4
GO:0044042	glucan metabolic process	4/60	74/18866	9.00552e-05	0.00057838	0.000240912	INS/IGF1/INSR/PYGM	4
GO:0048738	cardiac muscle tissue development	6/60	231/18866	9.10175e-05	0.000583322	0.000242971	VEGFA/IGF1/PPARA/FGF2/CREB1/G6PD	6
GO:0030595	leukocyte chemotaxis	6/60	232/18866	9.32051e-05	0.000596079	0.000248284	IL6/VEGFA/MAPK3/ALOX5/ADAM17/TRPV4	6
GO:1990776	response to angiotensin	3/60	28/18866	9.46679e-05	0.000601852	0.000250689	PTGS2/PRKCD/RELA	3
GO:0015909	long-chain fatty acid transport	4/60	75/18866	9.49037e-05	0.000601852	0.000250689	ACE/PPARG/PLA2G2A/FABP1	4
GO:0043627	response to estrogen	4/60	75/18866	9.49037e-05	0.000601852	0.000250689	ESR1/PPARG/CCND1/BGLAP	4
GO:0045685	regulation of glial cell differentiation	4/60	75/18866	9.49037e-05	0.000601852	0.000250689	IL6/PPARG/TLR2/RELA	4
GO:2001234	negative regulation of apoptotic signaling pathway	6/60	233/18866	9.54343e-05	0.000603951	0.000251563	TNF/INS/PTGS2/IGF1/TERT/RELA	6
GO:0007612	learning	5/60	145/18866	9.72879e-05	0.000614397	0.000255914	PTGS2/TLR2/CREB1/INSR/BCHE	5
GO:0007050	cell cycle arrest	6/60	234/18866	9.77058e-05	0.00061575	0.000256478	PCNA/CDKN1A/CDK2/MYC/CCND1/MAP2K1	6
GO:0014743	regulation of muscle hypertrophy	4/60	76/18866	9.99391e-05	0.000625126	0.000260383	IGF1/PPARA/G6PD/PRKCA	4
GO:0071229	cellular response to acid chemical	4/60	76/18866	9.99391e-05	0.000625126	0.000260383	TNF/VEGFA/MMP2/COL1A1	4
GO:0071453	cellular response to oxygen levels	6/60	235/18866	0.00010002	0.000625126	0.000260383	PPARG/VEGFA/PTGS2/MYC/TERT/FABP1	6
GO:1903039	positive regulation of leukocyte cell-cell adhesion	6/60	235/18866	0.00010002	0.000625126	0.000260383	TNF/IL6/PTPN11/IGF1/ALOX5/RELA	6
GO:0016042	lipid catabolic process	7/60	343/18866	0.000104291	0.000650477	0.000270943	TNF/INS/SPP1/PPARA/PRKCD/PLA2G2A/FABP1	7
GO:0048588	developmental cell growth	6/60	237/18866	0.00010478	0.00065172	0.00027146	VEGFA/IGF1/FN1/SPP1/PPARA/G6PD	6
GO:0007263	nitric oxide mediated signal transduction	3/60	29/18866	0.000105352	0.00065172	0.00027146	INS/NOS2/VEGFA	3
GO:0036296	response to increased oxygen levels	3/60	29/18866	0.000105352	0.00065172	0.00027146	CDKN1A/PPARG/COL1A1	3
GO:0048679	regulation of axon regeneration	3/60	29/18866	0.000105352	0.00065172	0.00027146	SPP1/KLF4/MAP2K1	3
GO:0010675	regulation of cellular carbohydrate metabolic process	5/60	148/18866	0.000107149	0.000660136	0.000274966	INS/STAT3/IGF1/PPARA/INSR	5
GO:1903670	regulation of sprouting angiogenesis	5/60	148/18866	0.000107149	0.000660136	0.000274966	VEGFA/PTGS2/FGF2/ALOX5/KLF4	5
GO:0000271	polysaccharide biosynthetic process	4/60	78/18866	0.000110588	0.00067856	0.00028264	INS/IGF1/INSR/EGF	4
GO:0061045	negative regulation of wound healing	4/60	78/18866	0.000110588	0.00067856	0.00028264	TNF/PRKCD/FGF2/ALOX5	4
GO:0006606	protein import into nucleus	5/60	150/18866	0.000114138	0.000698924	0.000291122	CDKN1A/STAT3/PTGS2/PRKCD/NFKBIA	5
GO:0007492	endoderm development	4/60	79/18866	0.000116211	0.000708746	0.000295213	MMP2/FN1/MMP8/POU5F1	4
GO:0090398	cellular senescence	4/60	79/18866	0.000116211	0.000708746	0.000295213	CDKN1A/PRKCD/TERT/MAP2K1	4
GO:0005979	regulation of glycogen biosynthetic process	3/60	30/18866	0.000116794	0.00070944	0.000295502	INS/IGF1/INSR	3
GO:0010962	regulation of glucan biosynthetic process	3/60	30/18866	0.000116794	0.00070944	0.000295502	INS/IGF1/INSR	3
GO:0000077	DNA damage checkpoint	5/60	151/18866	0.000117762	0.000711035	0.000296167	PCNA/CDKN1A/PTPN11/CDK2/CCND1	5
GO:0061041	regulation of wound healing	5/60	151/18866	0.000117762	0.000711035	0.000296167	TNF/PRKCD/FGF2/ALOX5/PRKCA	5
GO:1904892	regulation of receptor signaling pathway via STAT	5/60	151/18866	0.000117762	0.000711035	0.000296167	TNF/IL6/STAT3/IGF1/EGF	5
GO:0002224	toll-like receptor signaling pathway	5/60	152/18866	0.000121472	0.000730524	0.000304285	ESR1/TLR2/MYD88/LTF/NFKBIA	5
GO:0006090	pyruvate metabolic process	5/60	152/18866	0.000121472	0.000730524	0.000304285	INS/STAT3/IGF1/PPARA/INSR	5
GO:0055021	regulation of cardiac muscle tissue growth	4/60	80/18866	0.000122038	0.00073102	0.000304491	IGF1/PPARA/FGF2/G6PD	4
GO:1900182	positive regulation of protein localization to nucleus	4/60	80/18866	0.000122038	0.00073102	0.000304491	INS/PTGS2/PRKCD/TERT	4
GO:0016202	regulation of striated muscle tissue development	5/60	153/18866	0.000125272	0.00074891	0.000311943	IGF1/PPARA/FGF2/CREB1/G6PD	5
GO:0051222	positive regulation of protein transport	7/60	354/18866	0.000126844	0.000756814	0.000315235	TNF/IL6/INS/PTGS2/IGF1/PRKCD/TLR2	7
GO:0034644	cellular response to UV	4/60	81/18866	0.000128074	0.000762646	0.000317664	PCNA/CDKN1A/PTGS2/MYC	4
GO:0002675	positive regulation of acute inflammatory response	3/60	31/18866	0.000129015	0.000764612	0.000318483	TNF/IL6/PTGS2	3
GO:0060325	face morphogenesis	3/60	31/18866	0.000129015	0.000764612	0.000318483	MMP2/PTPN11/COL1A1	3
GO:0002262	myeloid cell homeostasis	5/60	154/18866	0.000129163	0.000764612	0.000318483	IL6/VEGFA/STAT3/G6PD/ADAM17	5
GO:0009132	nucleoside diphosphate metabolic process	5/60	155/18866	0.000133145	0.000786648	0.000327662	INS/STAT3/IGF1/PPARA/INSR	5
GO:0022617	extracellular matrix disassembly	4/60	82/18866	0.000134324	0.000792064	0.000329918	IL6/MMP3/MMP2/MMP8	4
GO:0007409	axonogenesis	8/60	482/18866	0.000136561	0.000803693	0.000334762	VEGFA/PTPN11/FN1/SPP1/CREB1/MAPK3/PRKCA/MAP2K1	8
GO:1901861	regulation of muscle tissue development	5/60	156/18866	0.000137221	0.000806007	0.000335725	IGF1/PPARA/FGF2/CREB1/G6PD	5
GO:0051051	negative regulation of transport	8/60	483/18866	0.000138519	0.000812054	0.000338244	ITGB3/TNF/INS/PTPN11/PTGS2/TLR2/EGF/PRKCB	8
GO:0070997	neuron death	7/60	360/18866	0.000140727	0.000821551	0.0003422	TNF/STAT3/PPARA/TERT/CREB1/G6PD/NES	7
GO:0055013	cardiac muscle cell development	4/60	83/18866	0.000140791	0.000821551	0.0003422	VEGFA/IGF1/PPARA/G6PD	4
GO:0048634	regulation of muscle organ development	5/60	157/18866	0.000141392	0.000821551	0.0003422	IGF1/PPARA/FGF2/CREB1/G6PD	5
GO:0046320	regulation of fatty acid oxidation	3/60	32/18866	0.00014204	0.000821551	0.0003422	PPARG/PPARA/FABP1	3
GO:0070570	regulation of neuron projection regeneration	3/60	32/18866	0.00014204	0.000821551	0.0003422	SPP1/KLF4/MAP2K1	3
GO:0097421	liver regeneration	3/60	32/18866	0.00014204	0.000821551	0.0003422	IL6/PCNA/CCND1	3
GO:1901889	negative regulation of cell junction assembly	3/60	32/18866	0.00014204	0.000821551	0.0003422	ACE/TNF/TLR2	3
GO:0050769	positive regulation of neurogenesis	8/60	485/18866	0.000142504	0.00082266	0.000342662	TNF/IL6/PPARG/VEGFA/FN1/TLR2/MAP2K1/RELA	8
GO:0035051	cardiocyte differentiation	5/60	158/18866	0.000145659	0.000839274	0.000349582	VEGFA/IGF1/PPARA/MAPK3/G6PD	5
GO:0043122	regulation of I-kappaB kinase/NF-kappaB signaling	6/60	252/18866	0.000146514	0.000842595	0.000350965	ESR1/TNF/MYD88/LTF/RELA/PRKCB	6
GO:0019318	hexose metabolic process	6/60	254/18866	0.000152952	0.000877951	0.000365692	TNF/INS/IGF1/PPARA/INSR/G6PD	6
GO:0006970	response to osmotic stress	4/60	85/18866	0.000154398	0.000884574	0.00036845	TNF/PTGS2/ABCB1/TRPV4	4
GO:0046627	negative regulation of insulin receptor signaling pathway	3/60	33/18866	0.000155891	0.000889755	0.000370609	PRKCD/RELA/PRKCB	3
GO:1902003	regulation of amyloid-beta formation	3/60	33/18866	0.000155891	0.000889755	0.000370609	TNF/IGF1/RELA	3
GO:0031570	DNA integrity checkpoint	5/60	161/18866	0.000159055	0.000906104	0.000377419	PCNA/CDKN1A/PTPN11/CDK2/CCND1	5
GO:0090257	regulation of muscle system process	6/60	256/18866	0.000159612	0.00090757	0.000378029	PTGS2/IGF1/PPARA/G6PD/PRKCA/KLF4	6
GO:0034109	homotypic cell-cell adhesion	4/60	86/18866	0.000161547	0.000915131	0.000381179	ITGB3/FN1/PRKCD/PRKCA	4
GO:0042509	regulation of tyrosine phosphorylation of STAT protein	4/60	86/18866	0.000161547	0.000915131	0.000381179	TNF/IL6/STAT3/IGF1	4
GO:0019827	stem cell population maintenance	5/60	162/18866	0.000163723	0.000924685	0.000385158	STAT3/MYC/FGF2/KLF4/POU5F1	5
GO:0045861	negative regulation of proteolysis	7/60	369/18866	0.000163845	0.000924685	0.000385158	TNF/INS/VEGFA/PTGS2/KLF4/LTF/FABP1	7
GO:0010951	negative regulation of endopeptidase activity	6/60	258/18866	0.000166501	0.000934963	0.000389439	TNF/VEGFA/PTGS2/KLF4/LTF/FABP1	6
GO:0045862	positive regulation of proteolysis	7/60	370/18866	0.000166593	0.000934963	0.000389439	TNF/PPARG/STAT3/FN1/MYC/MAPK3/EGF	7
GO:1904951	positive regulation of establishment of protein localization	7/60	370/18866	0.000166593	0.000934963	0.000389439	TNF/IL6/INS/PTGS2/IGF1/PRKCD/TLR2	7
GO:0060420	regulation of heart growth	4/60	87/18866	0.000168932	0.000944584	0.000393447	IGF1/PPARA/FGF2/G6PD	4
GO:0090049	regulation of cell migration involved in sprouting angiogenesis	4/60	87/18866	0.000168932	0.000944584	0.000393447	VEGFA/PTGS2/FGF2/KLF4	4
GO:0032148	activation of protein kinase B activity	3/60	34/18866	0.000170591	0.000946859	0.000394394	INS/IGF1/INSR	3
GO:0035633	maintenance of blood-brain barrier	3/60	34/18866	0.000170591	0.000946859	0.000394394	IL6/VEGFA/PTGS2	3
GO:0042759	long-chain fatty acid biosynthetic process	3/60	34/18866	0.000170591	0.000946859	0.000394394	PTGS2/GSTM1/ALOX5	3
GO:0070102	interleukin-6-mediated signaling pathway	3/60	34/18866	0.000170591	0.000946859	0.000394394	IL6/PTPN11/STAT3	3
GO:0007259	receptor signaling pathway via JAK-STAT	5/60	164/18866	0.000173374	0.000960543	0.000400094	TNF/IL6/STAT3/IGF1/EGF	5
GO:0014068	positive regulation of phosphatidylinositol 3-kinase signaling	4/60	88/18866	0.000176558	0.000976396	0.000406697	TNF/INS/IGF1/INSR	4
GO:0061448	connective tissue development	6/60	262/18866	0.000180983	0.000999039	0.000416129	PTPN11/FGF2/COL1A1/MAPK3/RELA/TRPV4	6
GO:0009408	response to heat	5/60	166/18866	0.000183454	0.00101069	0.000420981	CDKN1A/PTGS2/IGF1/MAPK3/TRPV4	5
GO:0007260	tyrosine phosphorylation of STAT protein	4/60	89/18866	0.00018443	0.00101069	0.000420981	TNF/IL6/STAT3/IGF1	4
GO:0043537	negative regulation of blood vessel endothelial cell migration	4/60	89/18866	0.00018443	0.00101069	0.000420981	TNF/PPARG/FGF2/KLF4	4
GO:0055006	cardiac cell development	4/60	89/18866	0.00018443	0.00101069	0.000420981	VEGFA/IGF1/PPARA/G6PD	4
GO:1900077	negative regulation of cellular response to insulin stimulus	3/60	35/18866	0.000186163	0.0010165	0.000423402	PRKCD/RELA/PRKCB	3
GO:1904031	positive regulation of cyclin-dependent protein kinase activity	3/60	35/18866	0.000186163	0.0010165	0.000423402	CDKN1A/CCND1/ADAM17	3
GO:0048863	stem cell differentiation	6/60	264/18866	0.000188588	0.00102642	0.000427535	ESR1/ACE/STAT3/FN1/MAPK3/BCHE	6
GO:0034250	positive regulation of cellular amide metabolic process	5/60	167/18866	0.000188658	0.00102642	0.000427535	TNF/IL6/PRKCD/MAPK3/RELA	5
GO:0046427	positive regulation of receptor signaling pathway via JAK-STAT	4/60	90/18866	0.000192552	0.00104385	0.000434795	TNF/IL6/STAT3/IGF1	4
GO:0070542	response to fatty acid	4/60	90/18866	0.000192552	0.00104385	0.000434795	PPARG/PTGS2/TLR2/CREB1	4
GO:0051973	positive regulation of telomerase activity	3/60	36/18866	0.000202628	0.00109066	0.00045429	MYC/MAPK3/KLF4	3
GO:0060323	head morphogenesis	3/60	36/18866	0.000202628	0.00109066	0.00045429	MMP2/PTPN11/COL1A1	3
GO:0070873	regulation of glycogen metabolic process	3/60	36/18866	0.000202628	0.00109066	0.00045429	INS/IGF1/INSR	3
GO:0071402	cellular response to lipoprotein particle stimulus	3/60	36/18866	0.000202628	0.00109066	0.00045429	PPARG/MYD88/ADAM17	3
GO:0015850	organic hydroxy compound transport	6/60	268/18866	0.000204558	0.00109909	0.000457802	ITGB3/PPARG/PTPN11/SPP1/NFKBIA/EGF	6
GO:1900407	regulation of cellular response to oxidative stress	4/60	92/18866	0.000209566	0.00112364	0.00046803	TNF/INS/MMP3/ALOX5	4
GO:0030307	positive regulation of cell growth	5/60	171/18866	0.000210614	0.00112364	0.00046803	INS/VEGFA/IGF1/FN1/ADAM17	5
GO:0030856	regulation of epithelial cell differentiation	5/60	171/18866	0.000210614	0.00112364	0.00046803	TNF/VEGFA/CCND1/FGF2/VDR	5
GO:0051170	import into nucleus	5/60	171/18866	0.000210614	0.00112364	0.00046803	CDKN1A/STAT3/PTGS2/PRKCD/NFKBIA	5
GO:0050714	positive regulation of protein secretion	5/60	172/18866	0.000216395	0.00115245	0.00048003	TNF/IL6/INS/IGF1/TLR2	5
GO:0014909	smooth muscle cell migration	4/60	93/18866	0.000218467	0.00115941	0.000482927	ITGB3/ACE/IGF1/TERT	4
GO:1904894	positive regulation of receptor signaling pathway via STAT	4/60	93/18866	0.000218467	0.00115941	0.000482927	TNF/IL6/STAT3/IGF1	4
GO:0090050	positive regulation of cell migration involved in sprouting angiogenesis	3/60	37/18866	0.000220009	0.00116555	0.000485483	VEGFA/PTGS2/FGF2	3
GO:0010466	negative regulation of peptidase activity	6/60	272/18866	0.000221577	0.0011718	0.000488089	TNF/VEGFA/PTGS2/KLF4/LTF/FABP1	6
GO:0001659	temperature homeostasis	5/60	174/18866	0.000228319	0.00120325	0.000501189	TNF/VEGFA/STAT3/PTGS2/ADAM17	5
GO:0097696	receptor signaling pathway via STAT	5/60	174/18866	0.000228319	0.00120325	0.000501189	TNF/IL6/STAT3/IGF1/EGF	5
GO:1901568	fatty acid derivative metabolic process	5/60	175/18866	0.000234466	0.0012335	0.000513787	PTGS2/GSTM1/TLR2/MAPK3/ALOX5	5
GO:0007589	body fluid secretion	4/60	95/18866	0.000237082	0.00123873	0.000515966	VEGFA/CCND1/CREB1/VDR	4
GO:0003298	physiological muscle hypertrophy	3/60	38/18866	0.000238327	0.00123873	0.000515966	IGF1/PPARA/G6PD	3
GO:0003301	physiological cardiac muscle hypertrophy	3/60	38/18866	0.000238327	0.00123873	0.000515966	IGF1/PPARA/G6PD	3
GO:0030224	monocyte differentiation	3/60	38/18866	0.000238327	0.00123873	0.000515966	PPARG/VEGFA/MYC	3
GO:0032733	positive regulation of interleukin-10 production	3/60	38/18866	0.000238327	0.00123873	0.000515966	IL6/STAT3/TLR2	3
GO:0061049	cell growth involved in cardiac muscle cell development	3/60	38/18866	0.000238327	0.00123873	0.000515966	IGF1/PPARA/G6PD	3
GO:1903131	mononuclear cell differentiation	3/60	38/18866	0.000238327	0.00123873	0.000515966	PPARG/VEGFA/MYC	3
GO:0015980	energy derivation by oxidation of organic compounds	6/60	278/18866	0.000249182	0.00129071	0.000537619	INS/NOS2/IGF1/MYC/INSR/PYGM	6
GO:0045165	cell fate commitment	6/60	278/18866	0.000249182	0.00129071	0.000537619	IL6/PPARG/STAT3/FGF2/KLF4/POU5F1	6
GO:0022409	positive regulation of cell-cell adhesion	6/60	279/18866	0.000254035	0.0013136	0.000547153	TNF/IL6/PTPN11/IGF1/ALOX5/RELA	6
GO:0032651	regulation of interleukin-1 beta production	4/60	97/18866	0.000256813	0.00132119	0.000550313	TNF/IL6/STAT3/IGF1	4
GO:0071674	mononuclear cell migration	4/60	97/18866	0.000256813	0.00132119	0.000550313	TNF/IL6/MAPK3/TRPV4	4
GO:1901655	cellular response to ketone	4/60	97/18866	0.000256813	0.00132119	0.000550313	PPARG/SPP1/KLF4/NR3C1	4
GO:0034205	amyloid-beta formation	3/60	39/18866	0.000257605	0.00132301	0.000551074	TNF/IGF1/RELA	3
GO:0030316	osteoclast differentiation	4/60	98/18866	0.000267108	0.0013695	0.000570435	TNF/CREB1/LTF/BGLAP	4
GO:0008361	regulation of cell size	5/60	181/18866	0.000274038	0.00140265	0.000584243	VEGFA/FN1/SPP1/CREB1/TRPV4	5
GO:0045740	positive regulation of DNA replication	3/60	40/18866	0.000277863	0.00141504	0.000589407	PCNA/CDK2/EGF	3
GO:0140353	lipid export from cell	3/60	40/18866	0.000277863	0.00141504	0.000589407	NOS2/PTPN11/SPP1	3
GO:1902991	regulation of amyloid precursor protein catabolic process	3/60	40/18866	0.000277863	0.00141504	0.000589407	TNF/IGF1/RELA	3
GO:0001959	regulation of cytokine-mediated signaling pathway	5/60	183/18866	0.000288295	0.00146226	0.000609074	TNF/IL6/PPARG/PTPN11/ADAM17	5
GO:0071347	cellular response to interleukin-1	5/60	183/18866	0.000288295	0.00146226	0.000609074	IL6/MAPK3/MYD88/NFKBIA/RELA	5
GO:0045807	positive regulation of endocytosis	4/60	100/18866	0.000288585	0.00146226	0.000609074	PPARG/VEGFA/INSR/EGF	4
GO:0032943	mononuclear cell proliferation	6/60	286/18866	0.000290131	0.00146518	0.000610292	ACE/IL6/CDKN1A/IGF1/PRKCD/HPRT1	6
GO:0140014	mitotic nuclear division	6/60	286/18866	0.000290131	0.00146518	0.000610292	INS/IGF1/INSR/PRKCA/EGF/PRKCB	6
GO:0002251	organ or tissue specific immune response	3/60	41/18866	0.000299123	0.00149888	0.000624326	IL6/NOS2/LTF	3
GO:0042116	macrophage activation	4/60	101/18866	0.000299776	0.00149888	0.000624326	TNF/IL6/TLR2/MMP8	4
GO:0044264	cellular polysaccharide metabolic process	4/60	101/18866	0.000299776	0.00149888	0.000624326	INS/IGF1/INSR/PYGM	4
GO:0044773	mitotic DNA damage checkpoint	4/60	101/18866	0.000299776	0.00149888	0.000624326	PCNA/CDKN1A/CDK2/CCND1	4
GO:0045639	positive regulation of myeloid cell differentiation	4/60	101/18866	0.000299776	0.00149888	0.000624326	TNF/STAT3/CREB1/PRKCA	4
GO:1902882	regulation of response to oxidative stress	4/60	101/18866	0.000299776	0.00149888	0.000624326	TNF/INS/MMP3/ALOX5	4
GO:1902105	regulation of leukocyte differentiation	6/60	290/18866	0.000312498	0.00155991	0.000649748	TNF/MYC/CREB1/PRKCA/LTF/BGLAP	6
GO:0008217	regulation of blood pressure	5/60	187/18866	0.000318494	0.00158722	0.000661124	ACE/NOS2/PPARG/PTGS2/PPARA	5
GO:0002042	cell migration involved in sprouting angiogenesis	4/60	103/18866	0.000323086	0.00160482	0.000668455	VEGFA/PTGS2/FGF2/KLF4	4
GO:0098869	cellular oxidant detoxification	4/60	103/18866	0.000323086	0.00160482	0.000668455	TNF/ALB/PTGS2/FABP1	4
GO:2001233	regulation of apoptotic signaling pathway	7/60	413/18866	0.000325427	0.0016138	0.000672194	TNF/INS/PTGS2/IGF1/PRKCD/TERT/RELA	7
GO:0043123	positive regulation of I-kappaB kinase/NF-kappaB signaling	5/60	188/18866	0.000326405	0.001616	0.00067311	TNF/MYD88/LTF/RELA/PRKCB	5
GO:0010565	regulation of cellular ketone metabolic process	5/60	189/18866	0.000334464	0.00165319	0.000688602	INS/PPARG/PTGS2/PPARA/FABP1	5
GO:0003300	cardiac muscle hypertrophy	4/60	104/18866	0.000335216	0.00165421	0.000689026	IGF1/PPARA/G6PD/PRKCA	4
GO:0044262	cellular carbohydrate metabolic process	6/60	294/18866	0.000336198	0.00165635	0.000689919	INS/STAT3/IGF1/PPARA/INSR/PYGM	6
GO:0050768	negative regulation of neurogenesis	6/60	295/18866	0.000342338	0.00168277	0.000700922	TNF/IL6/STAT3/SPP1/TERT/TRPV4	6
GO:0030308	negative regulation of cell growth	5/60	190/18866	0.000342673	0.00168277	0.000700922	CDKN1A/PPARG/SPP1/PPARA/G6PD	5
GO:0048259	regulation of receptor-mediated endocytosis	4/60	105/18866	0.000347669	0.00170454	0.000709989	ITGB3/VEGFA/INSR/EGF	4
GO:0005996	monosaccharide metabolic process	6/60	296/18866	0.000348566	0.00170617	0.000710669	TNF/INS/IGF1/PPARA/INSR/G6PD	6
GO:0022408	negative regulation of cell-cell adhesion	5/60	191/18866	0.000351034	0.00171547	0.000714545	VEGFA/PPARA/PRKCD/KLF4/TRPV4	5
GO:0071356	cellular response to tumor necrosis factor	6/60	297/18866	0.000354883	0.00173148	0.000721213	TNF/COL1A1/MAPK3/ADAM17/NFKBIA/RELA	6
GO:0014812	muscle cell migration	4/60	106/18866	0.00036045	0.00175018	0.000729001	ITGB3/ACE/IGF1/TERT	4
GO:0032611	interleukin-1 beta production	4/60	106/18866	0.00036045	0.00175018	0.000729001	TNF/IL6/STAT3/IGF1	4
GO:0071156	regulation of cell cycle arrest	4/60	106/18866	0.00036045	0.00175018	0.000729001	PCNA/CDKN1A/CDK2/CCND1	4
GO:0002793	positive regulation of peptide secretion	5/60	193/18866	0.000368219	0.00178504	0.00074352	TNF/IL6/INS/IGF1/TLR2	5
GO:0045687	positive regulation of glial cell differentiation	3/60	44/18866	0.000369121	0.00178655	0.000744148	PPARG/TLR2/RELA	3
GO:0010596	negative regulation of endothelial cell migration	4/60	107/18866	0.000373564	0.00179655	0.000748317	TNF/PPARG/FGF2/KLF4	4
GO:0014897	striated muscle hypertrophy	4/60	107/18866	0.000373564	0.00179655	0.000748317	IGF1/PPARA/G6PD/PRKCA	4
GO:0055017	cardiac muscle tissue growth	4/60	107/18866	0.000373564	0.00179655	0.000748317	IGF1/PPARA/FGF2/G6PD	4
GO:2001237	negative regulation of extrinsic apoptotic signaling pathway	4/60	107/18866	0.000373564	0.00179655	0.000748317	TNF/IGF1/TERT/RELA	4
GO:0007219	Notch signaling pathway	5/60	195/18866	0.000386034	0.00184949	0.000770365	STAT3/MYC/ADAM17/NFKBIA/EGF	5
GO:0007229	integrin-mediated signaling pathway	4/60	108/18866	0.000387016	0.00184949	0.000770365	ITGB3/PTPN11/FN1/ITGAL	4
GO:0032526	response to retinoic acid	4/60	108/18866	0.000387016	0.00184949	0.000770365	PPARG/COL1A1/CREB1/KLF4	4
GO:0044774	mitotic DNA integrity checkpoint	4/60	108/18866	0.000387016	0.00184949	0.000770365	PCNA/CDKN1A/CDK2/CCND1	4
GO:0006816	calcium ion transport	7/60	426/18866	0.000392134	0.00187099	0.00077932	PTGS2/FGF2/G6PD/VDR/TRPV4/EGF/PRKCB	7
GO:0010677	negative regulation of cellular carbohydrate metabolic process	3/60	45/18866	0.000394595	0.00187665	0.000781679	INS/STAT3/PPARA	3
GO:0034105	positive regulation of tissue remodeling	3/60	45/18866	0.000394595	0.00187665	0.000781679	SPP1/PRKCA/VDR	3
GO:0002040	sprouting angiogenesis	5/60	196/18866	0.000395182	0.00187665	0.000781679	VEGFA/PTGS2/FGF2/ALOX5/KLF4	5
GO:0019693	ribose phosphate metabolic process	7/60	427/18866	0.000397688	0.00188559	0.000785402	INS/STAT3/IGF1/PPARA/INSR/G6PD/HPRT1	7
GO:0014896	muscle hypertrophy	4/60	109/18866	0.000400812	0.00189446	0.000789098	IGF1/PPARA/G6PD/PRKCA	4
GO:0033138	positive regulation of peptidyl-serine phosphorylation	4/60	109/18866	0.000400812	0.00189446	0.000789098	TNF/IL6/VEGFA/PTGS2	4
GO:0048511	rhythmic process	6/60	305/18866	0.00040871	0.00192878	0.000803392	ESR1/PCNA/NOS2/PPARG/PPARA/CREB1	6
GO:0032680	regulation of tumor necrosis factor production	4/60	110/18866	0.000414955	0.0019552	0.000814397	PTPN11/IGF1/TLR2/LTF	4
GO:0005978	glycogen biosynthetic process	3/60	46/18866	0.000421172	0.00197527	0.000822755	INS/IGF1/INSR	3
GO:0009250	glucan biosynthetic process	3/60	46/18866	0.000421172	0.00197527	0.000822755	INS/IGF1/INSR	3
GO:0032309	icosanoid secretion	3/60	46/18866	0.000421172	0.00197527	0.000822755	ACE/NOS2/PLA2G2A	3
GO:0032652	regulation of interleukin-1 production	4/60	111/18866	0.000429451	0.00200168	0.000833757	TNF/IL6/STAT3/IGF1	4
GO:0034440	lipid oxidation	4/60	111/18866	0.000429451	0.00200168	0.000833757	PPARG/PPARA/ALOX5/FABP1	4
GO:0042303	molting cycle	4/60	111/18866	0.000429451	0.00200168	0.000833757	TNF/PTGS2/TERT/RELA	4
GO:0042633	hair cycle	4/60	111/18866	0.000429451	0.00200168	0.000833757	TNF/PTGS2/TERT/RELA	4
GO:0017038	protein import	5/60	200/18866	0.000433425	0.00201198	0.000838047	CDKN1A/STAT3/PTGS2/PRKCD/NFKBIA	5
GO:0034329	cell junction assembly	7/60	434/18866	0.000438359	0.00201198	0.000838047	ACE/TNF/VEGFA/FN1/TLR2/PRKCA/TRPV4	7
GO:0001660	fever generation	2/60	10/18866	0.000440307	0.00201198	0.000838047	TNF/PTGS2	2
GO:0010749	regulation of nitric oxide mediated signal transduction	2/60	10/18866	0.000440307	0.00201198	0.000838047	INS/VEGFA	2
GO:0010887	negative regulation of cholesterol storage	2/60	10/18866	0.000440307	0.00201198	0.000838047	PPARG/PPARA	2
GO:0032000	positive regulation of fatty acid beta-oxidation	2/60	10/18866	0.000440307	0.00201198	0.000838047	PPARA/FABP1	2
GO:0032070	regulation of deoxyribonuclease activity	2/60	10/18866	0.000440307	0.00201198	0.000838047	PCNA/PRKCD	2
GO:0034350	regulation of glial cell apoptotic process	2/60	10/18866	0.000440307	0.00201198	0.000838047	PRKCD/PRKCA	2
GO:0045713	low-density lipoprotein particle receptor biosynthetic process	2/60	10/18866	0.000440307	0.00201198	0.000838047	ITGB3/PPARG	2
GO:0060346	bone trabecula formation	2/60	10/18866	0.000440307	0.00201198	0.000838047	MMP2/COL1A1	2
GO:0070391	response to lipoteichoic acid	2/60	10/18866	0.000440307	0.00201198	0.000838047	TLR2/RELA	2
GO:0071223	cellular response to lipoteichoic acid	2/60	10/18866	0.000440307	0.00201198	0.000838047	TLR2/RELA	2
GO:1990535	neuron projection maintenance	2/60	10/18866	0.000440307	0.00201198	0.000838047	INS/INSR	2
GO:0030225	macrophage differentiation	3/60	47/18866	0.000448874	0.0020388	0.000849221	VEGFA/TLR2/PRKCA	3
GO:0030574	collagen catabolic process	3/60	47/18866	0.000448874	0.0020388	0.000849221	MMP3/MMP2/MMP8	3
GO:0032369	negative regulation of lipid transport	3/60	47/18866	0.000448874	0.0020388	0.000849221	ITGB3/PTPN11/EGF	3
GO:0070849	response to epidermal growth factor	3/60	47/18866	0.000448874	0.0020388	0.000849221	PTPN11/COL1A1/MAPK3	3
GO:0001676	long-chain fatty acid metabolic process	4/60	113/18866	0.000459523	0.00208092	0.000866765	PTGS2/GSTM1/MAPK3/ALOX5	4
GO:1903555	regulation of tumor necrosis factor superfamily cytokine production	4/60	113/18866	0.000459523	0.00208092	0.000866765	PTPN11/IGF1/TLR2/LTF	4
GO:0031952	regulation of protein autophosphorylation	3/60	48/18866	0.000477719	0.00216009	0.00089974	ACE/INS/VEGFA	3
GO:0006163	purine nucleotide metabolic process	7/60	442/18866	0.000488852	0.00220713	0.000919334	INS/NOS2/STAT3/IGF1/PPARA/INSR/HPRT1	7
GO:0031623	receptor internalization	4/60	115/18866	0.000491069	0.00220726	0.000919386	ITGB3/VEGFA/INSR/EGF	4
GO:0048640	negative regulation of developmental growth	4/60	115/18866	0.000491069	0.00220726	0.000919386	CDKN1A/SPP1/PPARA/G6PD	4
GO:0060419	heart growth	4/60	115/18866	0.000491069	0.00220726	0.000919386	IGF1/PPARA/FGF2/G6PD	4
GO:0042594	response to starvation	5/60	206/18866	0.000495951	0.00222589	0.000927148	CDKN1A/ALB/PPARG/PPARA/MAPK3	5
GO:0032640	tumor necrosis factor production	4/60	116/18866	0.000507407	0.0022653	0.000943564	PTPN11/IGF1/TLR2/LTF	4
GO:0046620	regulation of organ growth	4/60	116/18866	0.000507407	0.0022653	0.000943564	IGF1/PPARA/FGF2/G6PD	4
GO:0010171	body morphogenesis	3/60	49/18866	0.000507727	0.0022653	0.000943564	MMP2/PTPN11/COL1A1	3
GO:1900087	positive regulation of G1/S transition of mitotic cell cycle	3/60	49/18866	0.000507727	0.0022653	0.000943564	CCND1/TERT/ADAM17	3
GO:0071456	cellular response to hypoxia	5/60	208/18866	0.000518232	0.00230876	0.000961667	VEGFA/PTGS2/MYC/TERT/FABP1	5
GO:0009314	response to radiation	7/60	447/18866	0.000522703	0.00232526	0.000968538	PCNA/CDKN1A/PTGS2/MYC/CCND1/CREB1/RELA	7
GO:0051341	regulation of oxidoreductase activity	4/60	117/18866	0.000524129	0.00232818	0.000969753	TNF/INS/TERT/VDR	4
GO:1901990	regulation of mitotic cell cycle phase transition	7/60	448/18866	0.000529692	0.00234903	0.000978438	PCNA/CDKN1A/CDK2/CCND1/TERT/KLF4/ADAM17	7
GO:0043254	regulation of protein-containing complex assembly	7/60	449/18866	0.000536757	0.00234903	0.000978438	ESR1/TNF/MMP3/VEGFA/PTPN11/PRKCD/CREB1	7
GO:0031652	positive regulation of heat generation	2/60	11/18866	0.000537052	0.00234903	0.000978438	TNF/PTGS2	2
GO:0042447	hormone catabolic process	2/60	11/18866	0.000537052	0.00234903	0.000978438	ACE/SPP1	2
GO:0045899	positive regulation of RNA polymerase II transcription preinitiation complex assembly	2/60	11/18866	0.000537052	0.00234903	0.000978438	ESR1/CREB1	2
GO:0060439	trachea morphogenesis	2/60	11/18866	0.000537052	0.00234903	0.000978438	MAPK3/MAP2K1	2
GO:1902065	response to L-glutamate	2/60	11/18866	0.000537052	0.00234903	0.000978438	PCNA/CREB1	2
GO:1903800	positive regulation of production of miRNAs involved in gene silencing by miRNA	2/60	11/18866	0.000537052	0.00234903	0.000978438	IL6/MAP2K1	2
GO:0042987	amyloid precursor protein catabolic process	3/60	50/18866	0.000538917	0.00234903	0.000978438	TNF/IGF1/RELA	3
GO:0050873	brown fat cell differentiation	3/60	50/18866	0.000538917	0.00234903	0.000978438	INS/PTGS2/TRPV4	3
GO:0071715	icosanoid transport	3/60	50/18866	0.000538917	0.00234903	0.000978438	ACE/NOS2/PLA2G2A	3
GO:1901571	fatty acid derivative transport	3/60	50/18866	0.000538917	0.00234903	0.000978438	ACE/NOS2/PLA2G2A	3
GO:2000725	regulation of cardiac muscle cell differentiation	3/60	50/18866	0.000538917	0.00234903	0.000978438	IGF1/PPARA/G6PD	3
GO:0033559	unsaturated fatty acid metabolic process	4/60	118/18866	0.000541239	0.00234908	0.000978458	PTGS2/GSTM1/MAPK3/ALOX5	4
GO:0030100	regulation of endocytosis	5/60	210/18866	0.000541258	0.00234908	0.000978458	ITGB3/PPARG/VEGFA/INSR/EGF	5
GO:0045216	cell-cell junction organization	5/60	210/18866	0.000541258	0.00234908	0.000978458	ACE/TNF/VEGFA/PRKCA/TRPV4	5
GO:0071706	tumor necrosis factor superfamily cytokine production	4/60	119/18866	0.000558743	0.00242149	0.00100862	PTPN11/IGF1/TLR2/LTF	4
GO:1901215	negative regulation of neuron death	5/60	212/18866	0.000565047	0.0024453	0.00101854	STAT3/PPARA/TERT/CREB1/NES	5
GO:0045912	negative regulation of carbohydrate metabolic process	3/60	51/18866	0.000571309	0.00246535	0.00102689	INS/STAT3/PPARA	3
GO:0071675	regulation of mononuclear cell migration	3/60	51/18866	0.000571309	0.00246535	0.00102689	TNF/MAPK3/TRPV4	3
GO:0050804	modulation of chemical synaptic transmission	7/60	454/18866	0.000573215	0.00247005	0.00102885	TNF/INS/STAT3/PTGS2/CREB1/BCHE/PRKCB	7
GO:0099177	regulation of trans-synaptic signaling	7/60	455/18866	0.000580738	0.00249891	0.00104087	TNF/INS/STAT3/PTGS2/CREB1/BCHE/PRKCB	7
GO:0010906	regulation of glucose metabolic process	4/60	121/18866	0.000594955	0.0025492	0.00106182	INS/IGF1/PPARA/INSR	4
GO:0032612	interleukin-1 production	4/60	121/18866	0.000594955	0.0025492	0.00106182	TNF/IL6/STAT3/IGF1	4
GO:0120254	olefinic compound metabolic process	4/60	121/18866	0.000594955	0.0025492	0.00106182	PTGS2/GSTM1/MAPK3/ALOX5	4
GO:0031103	axon regeneration	3/60	52/18866	0.00060492	0.0025773	0.00107352	SPP1/KLF4/MAP2K1	3
GO:0048260	positive regulation of receptor-mediated endocytosis	3/60	52/18866	0.00060492	0.0025773	0.00107352	VEGFA/INSR/EGF	3
GO:0050999	regulation of nitric-oxide synthase activity	3/60	52/18866	0.00060492	0.0025773	0.00107352	TNF/INS/TERT	3
GO:0060425	lung morphogenesis	3/60	52/18866	0.00060492	0.0025773	0.00107352	TNF/MAPK3/MAP2K1	3
GO:0043244	regulation of protein-containing complex disassembly	4/60	122/18866	0.000613672	0.00260724	0.00108599	TNF/INSR/TRPV4/NES	4
GO:0045471	response to ethanol	4/60	122/18866	0.000613672	0.00260724	0.00108599	STAT3/CCND1/G6PD/BGLAP	4
GO:0032731	positive regulation of interleukin-1 beta production	3/60	53/18866	0.00063977	0.00269089	0.00112083	TNF/IL6/STAT3	3
GO:0032964	collagen biosynthetic process	3/60	53/18866	0.00063977	0.00269089	0.00112083	IL6/PPARG/COL1A1	3
GO:0045599	negative regulation of fat cell differentiation	3/60	53/18866	0.00063977	0.00269089	0.00112083	TNF/IL6/TRPV4	3
GO:0036294	cellular response to decreased oxygen levels	5/60	218/18866	0.000641149	0.00269089	0.00112083	VEGFA/PTGS2/MYC/TERT/FABP1	5
GO:0007077	mitotic nuclear envelope disassembly	2/60	12/18866	0.000643144	0.00269089	0.00112083	PRKCA/PRKCB	2
GO:0032494	response to peptidoglycan	2/60	12/18866	0.000643144	0.00269089	0.00112083	IL6/RELA	2
GO:0035630	bone mineralization involved in bone maturation	2/60	12/18866	0.000643144	0.00269089	0.00112083	IGF1/LTF	2
GO:0042368	vitamin D biosynthetic process	2/60	12/18866	0.000643144	0.00269089	0.00112083	TNF/VDR	2
GO:0072540	T-helper 17 cell lineage commitment	2/60	12/18866	0.000643144	0.00269089	0.00112083	IL6/STAT3	2
GO:0090154	positive regulation of sphingolipid biosynthetic process	2/60	12/18866	0.000643144	0.00269089	0.00112083	TNF/PRKCD	2
GO:2000304	positive regulation of ceramide biosynthetic process	2/60	12/18866	0.000643144	0.00269089	0.00112083	TNF/PRKCD	2
GO:0010633	negative regulation of epithelial cell migration	4/60	124/18866	0.000652355	0.00272189	0.00113375	TNF/PPARG/FGF2/KLF4	4
GO:0022612	gland morphogenesis	4/60	124/18866	0.000652355	0.00272189	0.00113375	ESR1/TNF/IL6/VDR	4
GO:0000075	cell cycle checkpoint	5/60	219/18866	0.000654544	0.00272727	0.00113599	PCNA/CDKN1A/PTPN11/CDK2/CCND1	5
GO:0032479	regulation of type I interferon production	4/60	125/18866	0.000672331	0.00279368	0.00116365	PTPN11/TLR2/MYD88/RELA	4
GO:0034605	cellular response to heat	4/60	125/18866	0.000672331	0.00279368	0.00116365	CDKN1A/PTGS2/MAPK3/TRPV4	4
GO:2000179	positive regulation of neural precursor cell proliferation	3/60	54/18866	0.000675877	0.00280457	0.00116818	VEGFA/EGF/NES	3
GO:0071241	cellular response to inorganic substance	5/60	221/18866	0.000681965	0.00282595	0.00117709	MMP3/PTGS2/CDK2/CREB1/MAPK3	5
GO:0055007	cardiac muscle cell differentiation	4/60	126/18866	0.000692737	0.00286666	0.00119405	VEGFA/IGF1/PPARA/G6PD	4
GO:1903829	positive regulation of cellular protein localization	6/60	338/18866	0.000701655	0.0028996	0.00120777	TNF/INS/PTGS2/PRKCD/TERT/EGF	6
GO:0070838	divalent metal ion transport	7/60	471/18866	0.000712209	0.00293684	0.00122328	PTGS2/FGF2/G6PD/VDR/TRPV4/EGF/PRKCB	7
GO:0032606	type I interferon production	4/60	127/18866	0.000713578	0.00293684	0.00122328	PTPN11/TLR2/MYD88/RELA	4
GO:1900180	regulation of protein localization to nucleus	4/60	127/18866	0.000713578	0.00293684	0.00122328	INS/PTGS2/PRKCD/TERT	4
GO:0072521	purine-containing compound metabolic process	7/60	472/18866	0.000721151	0.00296397	0.00123458	INS/NOS2/STAT3/IGF1/PPARA/INSR/HPRT1	7
GO:0045930	negative regulation of mitotic cell cycle	6/60	341/18866	0.000734736	0.00301571	0.00125613	TNF/PCNA/CDKN1A/CDK2/CCND1/KLF4	6
GO:0006977	DNA damage response, signal transduction by p53 class mediator resulting in cell cycle arrest	3/60	56/18866	0.000751934	0.00305531	0.00127262	PCNA/CDKN1A/CDK2	3
GO:0060688	regulation of morphogenesis of a branching structure	3/60	56/18866	0.000751934	0.00305531	0.00127262	ESR1/TNF/VEGFA	3
GO:1904645	response to amyloid-beta	3/60	56/18866	0.000751934	0.00305531	0.00127262	MMP3/MMP2/IGF1	3
GO:0071482	cellular response to light stimulus	4/60	129/18866	0.000756588	0.00305531	0.00127262	PCNA/CDKN1A/PTGS2/MYC	4
GO:0002674	negative regulation of acute inflammatory response	2/60	13/18866	0.000758525	0.00305531	0.00127262	INS/PPARG	2
GO:0014842	regulation of skeletal muscle satellite cell proliferation	2/60	13/18866	0.000758525	0.00305531	0.00127262	STAT3/FGF2	2
GO:0030656	regulation of vitamin metabolic process	2/60	13/18866	0.000758525	0.00305531	0.00127262	TNF/VDR	2
GO:0031053	primary miRNA processing	2/60	13/18866	0.000758525	0.00305531	0.00127262	IL6/STAT3	2
GO:0031650	regulation of heat generation	2/60	13/18866	0.000758525	0.00305531	0.00127262	TNF/PTGS2	2
GO:0042635	positive regulation of hair cycle	2/60	13/18866	0.000758525	0.00305531	0.00127262	TNF/TERT	2
GO:0045741	positive regulation of epidermal growth factor-activated receptor activity	2/60	13/18866	0.000758525	0.00305531	0.00127262	ADAM17/EGF	2
GO:0061043	regulation of vascular wound healing	2/60	13/18866	0.000758525	0.00305531	0.00127262	TNF/ALOX5	2
GO:0061052	negative regulation of cell growth involved in cardiac muscle cell development	2/60	13/18866	0.000758525	0.00305531	0.00127262	PPARA/G6PD	2
GO:0061430	bone trabecula morphogenesis	2/60	13/18866	0.000758525	0.00305531	0.00127262	MMP2/COL1A1	2
GO:0008544	epidermis development	7/60	477/18866	0.000767209	0.00308618	0.00128548	TNF/PPARA/INSR/KLF4/MAP2K1/VDR/RELA	7
GO:0072511	divalent inorganic cation transport	7/60	478/18866	0.000776695	0.00312019	0.00129965	PTGS2/FGF2/G6PD/VDR/TRPV4/EGF/PRKCB	7
GO:0072431	signal transduction involved in mitotic G1 DNA damage checkpoint	3/60	57/18866	0.00079192	0.00317292	0.00132161	PCNA/CDKN1A/CDK2	3
GO:1902400	intracellular signal transduction involved in G1 DNA damage checkpoint	3/60	57/18866	0.00079192	0.00317292	0.00132161	PCNA/CDKN1A/CDK2	3
GO:0045667	regulation of osteoblast differentiation	4/60	131/18866	0.000801401	0.00320243	0.0013339	TNF/IL6/IGF1/LTF	4
GO:0046887	positive regulation of hormone secretion	4/60	131/18866	0.000801401	0.00320243	0.0013339	INS/PTPN11/SPP1/CREB1	4
GO:0042110	T cell activation	7/60	483/18866	0.000825529	0.00329449	0.00137225	IL6/INS/PTPN11/STAT3/IGF1/ADAM17/ITGAL	7
GO:0002763	positive regulation of myeloid leukocyte differentiation	3/60	58/18866	0.000833234	0.00331649	0.00138142	TNF/CREB1/PRKCA	3
GO:0019369	arachidonic acid metabolic process	3/60	58/18866	0.000833234	0.00331649	0.00138142	PTGS2/MAPK3/ALOX5	3
GO:0046942	carboxylic acid transport	6/60	350/18866	0.000841279	0.00334411	0.00139292	ACE/NOS2/PPARG/PPARA/PLA2G2A/FABP1	6
GO:1901987	regulation of cell cycle phase transition	7/60	486/18866	0.000855979	0.00339808	0.0014154	PCNA/CDKN1A/CDK2/CCND1/TERT/KLF4/ADAM17	7
GO:0001658	branching involved in ureteric bud morphogenesis	3/60	59/18866	0.000875895	0.00344264	0.00143396	VEGFA/MYC/FGF2	3
GO:0006636	unsaturated fatty acid biosynthetic process	3/60	59/18866	0.000875895	0.00344264	0.00143396	PTGS2/GSTM1/ALOX5	3
GO:0031102	neuron projection regeneration	3/60	59/18866	0.000875895	0.00344264	0.00143396	SPP1/KLF4/MAP2K1	3
GO:0050707	regulation of cytokine secretion	3/60	59/18866	0.000875895	0.00344264	0.00143396	TNF/INS/TLR2	3
GO:0072413	signal transduction involved in mitotic cell cycle checkpoint	3/60	59/18866	0.000875895	0.00344264	0.00143396	PCNA/CDKN1A/CDK2	3
GO:1902402	signal transduction involved in mitotic DNA damage checkpoint	3/60	59/18866	0.000875895	0.00344264	0.00143396	PCNA/CDKN1A/CDK2	3
GO:1902403	signal transduction involved in mitotic DNA integrity checkpoint	3/60	59/18866	0.000875895	0.00344264	0.00143396	PCNA/CDKN1A/CDK2	3
GO:0015849	organic acid transport	6/60	353/18866	0.000879327	0.00344264	0.00143396	ACE/NOS2/PPARG/PPARA/PLA2G2A/FABP1	6
GO:0010889	regulation of sequestering of triglyceride	2/60	14/18866	0.000883136	0.00344264	0.00143396	PPARG/PPARA	2
GO:0014841	skeletal muscle satellite cell proliferation	2/60	14/18866	0.000883136	0.00344264	0.00143396	STAT3/FGF2	2
GO:0014857	regulation of skeletal muscle cell proliferation	2/60	14/18866	0.000883136	0.00344264	0.00143396	STAT3/FGF2	2
GO:0045898	regulation of RNA polymerase II transcription preinitiation complex assembly	2/60	14/18866	0.000883136	0.00344264	0.00143396	ESR1/CREB1	2
GO:0070431	nucleotide-binding oligomerization domain containing 2 signaling pathway	2/60	14/18866	0.000883136	0.00344264	0.00143396	NFKBIA/RELA	2
GO:0090399	replicative senescence	2/60	14/18866	0.000883136	0.00344264	0.00143396	CDKN1A/TERT	2
GO:0006913	nucleocytoplasmic transport	6/60	354/18866	0.000892301	0.00347389	0.00144697	CDKN1A/PTPN11/STAT3/PTGS2/PRKCD/NFKBIA	6
GO:0032732	positive regulation of interleukin-1 production	3/60	60/18866	0.000919918	0.00356763	0.00148602	TNF/IL6/STAT3	3
GO:0061098	positive regulation of protein tyrosine kinase activity	3/60	60/18866	0.000919918	0.00356763	0.00148602	ACE/ADAM17/EGF	3
GO:1902808	positive regulation of cell cycle G1/S phase transition	3/60	60/18866	0.000919918	0.00356763	0.00148602	CCND1/TERT/ADAM17	3
GO:0051169	nuclear transport	6/60	357/18866	0.000932112	0.00361029	0.00150379	CDKN1A/PTPN11/STAT3/PTGS2/PRKCD/NFKBIA	6
GO:0046777	protein autophosphorylation	5/60	237/18866	0.000933452	0.00361086	0.00150403	ACE/INS/VEGFA/INSR/MAPK3	5
GO:0033619	membrane protein proteolysis	3/60	61/18866	0.000965321	0.00372937	0.00155339	TNF/ADAM17/RELA	3
GO:0043401	steroid hormone mediated signaling pathway	4/60	139/18866	0.000999519	0.00385486	0.00160566	ESR1/PPARA/NR3C2/NR3C1	4
GO:0034113	heterotypic cell-cell adhesion	3/60	62/18866	0.00101212	0.00385486	0.00160566	ITGB3/TNF/KLF4	3
GO:0055025	positive regulation of cardiac muscle tissue development	3/60	62/18866	0.00101212	0.00385486	0.00160566	IGF1/FGF2/CREB1	3
GO:0014856	skeletal muscle cell proliferation	2/60	15/18866	0.00101692	0.00385486	0.00160566	STAT3/FGF2	2
GO:0034349	glial cell apoptotic process	2/60	15/18866	0.00101692	0.00385486	0.00160566	PRKCD/PRKCA	2
GO:0042362	fat-soluble vitamin biosynthetic process	2/60	15/18866	0.00101692	0.00385486	0.00160566	TNF/VDR	2
GO:0045820	negative regulation of glycolytic process	2/60	15/18866	0.00101692	0.00385486	0.00160566	STAT3/PPARA	2
GO:0048308	organelle inheritance	2/60	15/18866	0.00101692	0.00385486	0.00160566	MAPK3/MAP2K1	2
GO:0048313	Golgi inheritance	2/60	15/18866	0.00101692	0.00385486	0.00160566	MAPK3/MAP2K1	2
GO:0048569	post-embryonic animal organ development	2/60	15/18866	0.00101692	0.00385486	0.00160566	VEGFA/KLF4	2
GO:0072567	chemokine (C-X-C motif) ligand 2 production	2/60	15/18866	0.00101692	0.00385486	0.00160566	TNF/KLF4	2
GO:1901550	regulation of endothelial cell development	2/60	15/18866	0.00101692	0.00385486	0.00160566	TNF/VEGFA	2
GO:1903140	regulation of establishment of endothelial barrier	2/60	15/18866	0.00101692	0.00385486	0.00160566	TNF/VEGFA	2
GO:2000341	regulation of chemokine (C-X-C motif) ligand 2 production	2/60	15/18866	0.00101692	0.00385486	0.00160566	TNF/KLF4	2
GO:2001028	positive regulation of endothelial cell chemotaxis	2/60	15/18866	0.00101692	0.00385486	0.00160566	VEGFA/FGF2	2
GO:0001889	liver development	4/60	141/18866	0.00105397	0.00399033	0.00166209	IL6/PCNA/CCND1/RELA	4
GO:0046686	response to cadmium ion	3/60	64/18866	0.00110998	0.0041971	0.00174822	PCNA/TERT/MAPK3	3
GO:0002460	adaptive immune response based on somatic recombination of immune receptors built from immunoglobulin superfamily domains	6/60	370/18866	0.00112072	0.00423245	0.00176294	TNF/IL6/STAT3/PRKCD/HPRT1/ADAM17	6
GO:0061008	hepaticobiliary system development	4/60	144/18866	0.00113952	0.00429807	0.00179027	IL6/PCNA/CCND1/RELA	4
GO:0002295	T-helper cell lineage commitment	2/60	16/18866	0.00115982	0.00430948	0.00179502	IL6/STAT3	2
GO:0017014	protein nitrosylation	2/60	16/18866	0.00115982	0.00430948	0.00179502	ACE/NOS2	2
GO:0018119	peptidyl-cysteine S-nitrosylation	2/60	16/18866	0.00115982	0.00430948	0.00179502	ACE/NOS2	2
GO:0019372	lipoxygenase pathway	2/60	16/18866	0.00115982	0.00430948	0.00179502	PTGS2/ALOX5	2
GO:0030397	membrane disassembly	2/60	16/18866	0.00115982	0.00430948	0.00179502	PRKCA/PRKCB	2
GO:0051081	nuclear envelope disassembly	2/60	16/18866	0.00115982	0.00430948	0.00179502	PRKCA/PRKCB	2
GO:0070886	positive regulation of calcineurin-NFAT signaling cascade	2/60	16/18866	0.00115982	0.00430948	0.00179502	TNF/IGF1	2
GO:0071732	cellular response to nitric oxide	2/60	16/18866	0.00115982	0.00430948	0.00179502	MMP3/CDK2	2
GO:0106058	positive regulation of calcineurin-mediated signaling	2/60	16/18866	0.00115982	0.00430948	0.00179502	TNF/IGF1	2
GO:1903358	regulation of Golgi organization	2/60	16/18866	0.00115982	0.00430948	0.00179502	MAPK3/MAP2K1	2
GO:1905050	positive regulation of metallopeptidase activity	2/60	16/18866	0.00115982	0.00430948	0.00179502	STAT3/MAPK3	2
GO:0010573	vascular endothelial growth factor production	3/60	65/18866	0.00116107	0.00430948	0.00179502	TNF/IL6/PTGS2	3
GO:0060675	ureteric bud morphogenesis	3/60	65/18866	0.00116107	0.00430948	0.00179502	VEGFA/MYC/FGF2	3
GO:0033135	regulation of peptidyl-serine phosphorylation	4/60	145/18866	0.00116909	0.00432863	0.001803	TNF/IL6/VEGFA/PTGS2	4
GO:0038127	ERBB signaling pathway	4/60	145/18866	0.00116909	0.00432863	0.001803	PTPN11/PRKCA/ADAM17/EGF	4
GO:0044344	cellular response to fibroblast growth factor stimulus	4/60	146/18866	0.00119919	0.00443466	0.00184716	PTPN11/FGF2/COL1A1/MAPK3	4
GO:1901991	negative regulation of mitotic cell cycle phase transition	5/60	251/18866	0.00120522	0.00445152	0.00185419	PCNA/CDKN1A/CDK2/CCND1/KLF4	5
GO:0045669	positive regulation of osteoblast differentiation	3/60	66/18866	0.00121362	0.00446618	0.00186029	IL6/IGF1/LTF	3
GO:0072171	mesonephric tubule morphogenesis	3/60	66/18866	0.00121362	0.00446618	0.00186029	VEGFA/MYC/FGF2	3
GO:1905207	regulation of cardiocyte differentiation	3/60	66/18866	0.00121362	0.00446618	0.00186029	IGF1/PPARA/G6PD	3
GO:0007043	cell-cell junction assembly	4/60	147/18866	0.00122983	0.00452034	0.00188285	ACE/TNF/PRKCA/TRPV4	4
GO:0000086	G2/M transition of mitotic cell cycle	5/60	254/18866	0.00127036	0.00465235	0.00193784	CDKN1A/CDK2/CCND1/ABCB1/NES	5
GO:0045926	negative regulation of growth	5/60	254/18866	0.00127036	0.00465235	0.00193784	CDKN1A/PPARG/SPP1/PPARA/G6PD	5
GO:2000027	regulation of animal organ morphogenesis	5/60	254/18866	0.00127036	0.00465235	0.00193784	ESR1/TNF/VEGFA/MYC/VDR	5
GO:0014074	response to purine-containing compound	4/60	149/18866	0.00129275	0.00472863	0.00196961	PPARG/PTGS2/COL1A1/RELA	4
GO:0010224	response to UV-B	2/60	17/18866	0.00131177	0.00474655	0.00197708	CDKN1A/RELA	2
GO:0030949	positive regulation of vascular endothelial growth factor receptor signaling pathway	2/60	17/18866	0.00131177	0.00474655	0.00197708	ITGB3/PRKCB	2
GO:0031649	heat generation	2/60	17/18866	0.00131177	0.00474655	0.00197708	TNF/PTGS2	2
GO:0032966	negative regulation of collagen biosynthetic process	2/60	17/18866	0.00131177	0.00474655	0.00197708	IL6/PPARG	2
GO:0035729	cellular response to hepatocyte growth factor stimulus	2/60	17/18866	0.00131177	0.00474655	0.00197708	CREB1/RELA	2
GO:0042953	lipoprotein transport	2/60	17/18866	0.00131177	0.00474655	0.00197708	PPARG/PRKCB	2
GO:0043117	positive regulation of vascular permeability	2/60	17/18866	0.00131177	0.00474655	0.00197708	VEGFA/TRPV4	2
GO:0060263	regulation of respiratory burst	2/60	17/18866	0.00131177	0.00474655	0.00197708	INS/INSR	2
GO:0090336	positive regulation of brown fat cell differentiation	2/60	17/18866	0.00131177	0.00474655	0.00197708	INS/PTGS2	2
GO:0040014	regulation of multicellular organism growth	3/60	68/18866	0.00132317	0.00477742	0.00198993	STAT3/IGF1/CREB1	3
GO:0035264	multicellular organism growth	4/60	150/18866	0.00132504	0.00477742	0.00198993	PTPN11/STAT3/IGF1/CREB1	4
GO:0070665	positive regulation of leukocyte proliferation	4/60	150/18866	0.00132504	0.00477742	0.00198993	IL6/CDKN1A/IGF1/MAPK3	4
GO:0032535	regulation of cellular component size	6/60	383/18866	0.00133743	0.00481293	0.00200473	VEGFA/FN1/SPP1/PRKCD/CREB1/TRPV4	6
GO:0031334	positive regulation of protein-containing complex assembly	5/60	257/18866	0.00133807	0.00481293	0.00200473	ESR1/TNF/MMP3/VEGFA/CREB1	5
GO:0048662	negative regulation of smooth muscle cell proliferation	3/60	69/18866	0.0013802	0.00495269	0.00206294	CDKN1A/PPARG/KLF4	3
GO:0071230	cellular response to amino acid stimulus	3/60	69/18866	0.0013802	0.00495269	0.00206294	TNF/MMP2/COL1A1	3
GO:0007611	learning or memory	5/60	260/18866	0.00140842	0.00504199	0.00210013	PTGS2/TLR2/CREB1/INSR/BCHE	5
GO:0042180	cellular ketone metabolic process	5/60	260/18866	0.00140842	0.00504199	0.00210013	INS/PPARG/PTGS2/PPARA/FABP1	5
GO:0071774	response to fibroblast growth factor	4/60	153/18866	0.0014253	0.00509637	0.00212278	PTPN11/FGF2/COL1A1/MAPK3	4
GO:0032370	positive regulation of lipid transport	3/60	70/18866	0.00143876	0.00513843	0.0021403	SPP1/PRKCD/NFKBIA	3
GO:0014706	striated muscle tissue development	6/60	389/18866	0.00144765	0.00516409	0.00215099	VEGFA/IGF1/PPARA/FGF2/CREB1/G6PD	6
GO:0010713	negative regulation of collagen metabolic process	2/60	18/18866	0.00147273	0.00519838	0.00216528	IL6/PPARG	2
GO:0010885	regulation of cholesterol storage	2/60	18/18866	0.00147273	0.00519838	0.00216528	PPARG/PPARA	2
GO:0031293	membrane protein intracellular domain proteolysis	2/60	18/18866	0.00147273	0.00519838	0.00216528	ADAM17/RELA	2
GO:0032740	positive regulation of interleukin-17 production	2/60	18/18866	0.00147273	0.00519838	0.00216528	IL6/MYD88	2
GO:0035994	response to muscle stretch	2/60	18/18866	0.00147273	0.00519838	0.00216528	NFKBIA/RELA	2
GO:0044872	lipoprotein localization	2/60	18/18866	0.00147273	0.00519838	0.00216528	PPARG/PRKCB	2
GO:0051023	regulation of immunoglobulin secretion	2/60	18/18866	0.00147273	0.00519838	0.00216528	TNF/IL6	2
GO:2000303	regulation of ceramide biosynthetic process	2/60	18/18866	0.00147273	0.00519838	0.00216528	TNF/PRKCD	2
GO:2000641	regulation of early endosome to late endosome transport	2/60	18/18866	0.00147273	0.00519838	0.00216528	MAPK3/MAP2K1	2
GO:0014823	response to activity	3/60	71/18866	0.00149886	0.00525381	0.00218836	IL6/CREB1/BGLAP	3
GO:0032371	regulation of sterol transport	3/60	71/18866	0.00149886	0.00525381	0.00218836	PPARG/NFKBIA/EGF	3
GO:0033627	cell adhesion mediated by integrin	3/60	71/18866	0.00149886	0.00525381	0.00218836	ITGB3/PTPN11/ADAM17	3
GO:0033692	cellular polysaccharide biosynthetic process	3/60	71/18866	0.00149886	0.00525381	0.00218836	INS/IGF1/INSR	3
GO:0042982	amyloid precursor protein metabolic process	3/60	71/18866	0.00149886	0.00525381	0.00218836	TNF/IGF1/RELA	3
GO:0061180	mammary gland epithelium development	3/60	71/18866	0.00149886	0.00525381	0.00218836	ESR1/CCND1/VDR	3
GO:0050663	cytokine secretion	3/60	72/18866	0.00156051	0.00546358	0.00227574	TNF/INS/TLR2	3
GO:0072078	nephron tubule morphogenesis	3/60	73/18866	0.00162372	0.00565297	0.00235463	VEGFA/MYC/FGF2	3
GO:0072401	signal transduction involved in DNA integrity checkpoint	3/60	73/18866	0.00162372	0.00565297	0.00235463	PCNA/CDKN1A/CDK2	3
GO:0072422	signal transduction involved in DNA damage checkpoint	3/60	73/18866	0.00162372	0.00565297	0.00235463	PCNA/CDKN1A/CDK2	3
GO:0010759	positive regulation of macrophage chemotaxis	2/60	19/18866	0.00164263	0.00565297	0.00235463	MAPK3/TRPV4	2
GO:0035728	response to hepatocyte growth factor	2/60	19/18866	0.00164263	0.00565297	0.00235463	CREB1/RELA	2
GO:0043373	CD4-positive, alpha-beta T cell lineage commitment	2/60	19/18866	0.00164263	0.00565297	0.00235463	IL6/STAT3	2
GO:0045780	positive regulation of bone resorption	2/60	19/18866	0.00164263	0.00565297	0.00235463	SPP1/PRKCA	2
GO:0046852	positive regulation of bone remodeling	2/60	19/18866	0.00164263	0.00565297	0.00235463	SPP1/PRKCA	2
GO:0060252	positive regulation of glial cell proliferation	2/60	19/18866	0.00164263	0.00565297	0.00235463	TNF/IL6	2
GO:0060438	trachea development	2/60	19/18866	0.00164263	0.00565297	0.00235463	MAPK3/MAP2K1	2
GO:0090153	regulation of sphingolipid biosynthetic process	2/60	19/18866	0.00164263	0.00565297	0.00235463	TNF/PRKCD	2
GO:1902170	cellular response to reactive nitrogen species	2/60	19/18866	0.00164263	0.00565297	0.00235463	MMP3/CDK2	2
GO:1905038	regulation of membrane lipid metabolic process	2/60	19/18866	0.00164263	0.00565297	0.00235463	TNF/PRKCD	2
GO:1905288	vascular associated smooth muscle cell apoptotic process	2/60	19/18866	0.00164263	0.00565297	0.00235463	PPARG/IGF1	2
GO:1905459	regulation of vascular associated smooth muscle cell apoptotic process	2/60	19/18866	0.00164263	0.00565297	0.00235463	PPARG/IGF1	2
GO:1901988	negative regulation of cell cycle phase transition	5/60	270/18866	0.00166275	0.00571572	0.00238076	PCNA/CDKN1A/CDK2/CCND1/KLF4	5
GO:0006801	superoxide metabolic process	3/60	74/18866	0.00168853	0.00577915	0.00240718	TNF/NOS2/PRKCD	3
GO:0034121	regulation of toll-like receptor signaling pathway	3/60	74/18866	0.00168853	0.00577915	0.00240718	ESR1/TLR2/LTF	3
GO:0072395	signal transduction involved in cell cycle checkpoint	3/60	74/18866	0.00168853	0.00577915	0.00240718	PCNA/CDKN1A/CDK2	3
GO:0009150	purine ribonucleotide metabolic process	6/60	401/18866	0.00168885	0.00577915	0.00240718	INS/STAT3/IGF1/PPARA/INSR/HPRT1	6
GO:0000723	telomere maintenance	4/60	161/18866	0.00171837	0.00587353	0.00244649	PCNA/MYC/TERT/MAPK3	4
GO:0044839	cell cycle G2/M phase transition	5/60	273/18866	0.00174525	0.00595867	0.00248196	CDKN1A/CDK2/CCND1/ABCB1/NES	5
GO:0072088	nephron epithelium morphogenesis	3/60	75/18866	0.00175493	0.00598496	0.00249291	VEGFA/MYC/FGF2	3
GO:2001236	regulation of extrinsic apoptotic signaling pathway	4/60	162/18866	0.00175773	0.00598776	0.00249407	TNF/IGF1/TERT/RELA	4
GO:0007088	regulation of mitotic nuclear division	4/60	163/18866	0.00179771	0.00610675	0.00254364	INS/IGF1/INSR/EGF	4
GO:0009267	cellular response to starvation	4/60	163/18866	0.00179771	0.00610675	0.00254364	CDKN1A/ALB/PPARA/MAPK3	4
GO:0007252	I-kappaB phosphorylation	2/60	20/18866	0.00182142	0.00610675	0.00254364	TNF/TLR2	2
GO:0010878	cholesterol storage	2/60	20/18866	0.00182142	0.00610675	0.00254364	PPARG/PPARA	2
GO:0031998	regulation of fatty acid beta-oxidation	2/60	20/18866	0.00182142	0.00610675	0.00254364	PPARA/FABP1	2
GO:0032495	response to muramyl dipeptide	2/60	20/18866	0.00182142	0.00610675	0.00254364	NFKBIA/RELA	2
GO:0043931	ossification involved in bone maturation	2/60	20/18866	0.00182142	0.00610675	0.00254364	IGF1/LTF	2
GO:0051412	response to corticosterone	2/60	20/18866	0.00182142	0.00610675	0.00254364	CDKN1A/CCND1	2
GO:0071636	positive regulation of transforming growth factor beta production	2/60	20/18866	0.00182142	0.00610675	0.00254364	PTGS2/CREB1	2
GO:0071731	response to nitric oxide	2/60	20/18866	0.00182142	0.00610675	0.00254364	MMP3/CDK2	2
GO:0097062	dendritic spine maintenance	2/60	20/18866	0.00182142	0.00610675	0.00254364	INS/INSR	2
GO:1900409	positive regulation of cellular response to oxidative stress	2/60	20/18866	0.00182142	0.00610675	0.00254364	TNF/MMP3	2
GO:1901881	positive regulation of protein depolymerization	2/60	20/18866	0.00182142	0.00610675	0.00254364	TRPV4/NES	2
GO:1902004	positive regulation of amyloid-beta formation	2/60	20/18866	0.00182142	0.00610675	0.00254364	TNF/RELA	2
GO:0072091	regulation of stem cell proliferation	3/60	76/18866	0.00182294	0.00610675	0.00254364	ACE/VEGFA/TERT	3
GO:0046165	alcohol biosynthetic process	4/60	164/18866	0.00183832	0.00615145	0.00256226	TNF/FGF2/G6PD/VDR	4
GO:0060537	muscle tissue development	6/60	409/18866	0.0018659	0.00623685	0.00259783	VEGFA/IGF1/PPARA/FGF2/CREB1/G6PD	6
GO:0030500	regulation of bone mineralization	3/60	77/18866	0.00189258	0.00630513	0.00262627	ALOX5/LTF/BGLAP	3
GO:0061333	renal tubule morphogenesis	3/60	77/18866	0.00189258	0.00630513	0.00262627	VEGFA/MYC/FGF2	3
GO:0072028	nephron morphogenesis	3/60	77/18866	0.00189258	0.00630513	0.00262627	VEGFA/MYC/FGF2	3
GO:0007093	mitotic cell cycle checkpoint	4/60	166/18866	0.00192144	0.00639422	0.00266338	PCNA/CDKN1A/CDK2/CCND1	4
GO:0007548	sex differentiation	5/60	280/18866	0.0019494	0.00648016	0.00269917	ESR1/VEGFA/PTPN11/CCND1/INSR	5
GO:0002363	alpha-beta T cell lineage commitment	2/60	21/18866	0.00200904	0.0066058	0.00275151	IL6/STAT3	2
GO:0009110	vitamin biosynthetic process	2/60	21/18866	0.00200904	0.0066058	0.00275151	TNF/VDR	2
GO:0010310	regulation of hydrogen peroxide metabolic process	2/60	21/18866	0.00200904	0.0066058	0.00275151	MMP3/STAT3	2
GO:0010829	negative regulation of glucose transmembrane transport	2/60	21/18866	0.00200904	0.0066058	0.00275151	TNF/PRKCB	2
GO:0030878	thyroid gland development	2/60	21/18866	0.00200904	0.0066058	0.00275151	MAPK3/MAP2K1	2
GO:0048305	immunoglobulin secretion	2/60	21/18866	0.00200904	0.0066058	0.00275151	TNF/IL6	2
GO:0071498	cellular response to fluid shear stress	2/60	21/18866	0.00200904	0.0066058	0.00275151	PTGS2/KLF4	2
GO:0090330	regulation of platelet aggregation	2/60	21/18866	0.00200904	0.0066058	0.00275151	PRKCD/PRKCA	2
GO:1900543	negative regulation of purine nucleotide metabolic process	2/60	21/18866	0.00200904	0.0066058	0.00275151	STAT3/PPARA	2
GO:1903978	regulation of microglial cell activation	2/60	21/18866	0.00200904	0.0066058	0.00275151	IL6/MMP8	2
GO:0009259	ribonucleotide metabolic process	6/60	416/18866	0.0020321	0.00667438	0.00278007	INS/STAT3/IGF1/PPARA/INSR/HPRT1	6
GO:0046651	lymphocyte proliferation	5/60	283/18866	0.00204205	0.0066998	0.00279066	IL6/CDKN1A/IGF1/PRKCD/HPRT1	5
GO:0055002	striated muscle cell development	4/60	169/18866	0.00205095	0.00672171	0.00279979	VEGFA/IGF1/PPARA/G6PD	4
GO:0032874	positive regulation of stress-activated MAPK cascade	4/60	170/18866	0.00209544	0.00685264	0.00285432	TNF/VEGFA/MMP8/TRPV4	4
GO:2000241	regulation of reproductive process	4/60	170/18866	0.00209544	0.00685264	0.00285432	ESR1/VEGFA/IGF1/INSR	4
GO:0048678	response to axon injury	3/60	80/18866	0.0021114	0.00689738	0.00287296	SPP1/KLF4/MAP2K1	3
GO:0051302	regulation of cell division	4/60	171/18866	0.00214058	0.00698518	0.00290953	VEGFA/MYC/FGF2/POU5F1	4
GO:0050806	positive regulation of synaptic transmission	4/60	172/18866	0.0021864	0.00710056	0.00295759	TNF/INS/PTGS2/CREB1	4
GO:0070304	positive regulation of stress-activated protein kinase signaling cascade	4/60	172/18866	0.0021864	0.00710056	0.00295759	TNF/VEGFA/MMP8/TRPV4	4
GO:0001937	negative regulation of endothelial cell proliferation	3/60	81/18866	0.00218768	0.00710056	0.00295759	TNF/PPARG/ALOX5	3
GO:0050829	defense response to Gram-negative bacterium	3/60	81/18866	0.00218768	0.00710056	0.00295759	IL6/NOS2/LTF	3
GO:0071158	positive regulation of cell cycle arrest	3/60	81/18866	0.00218768	0.00710056	0.00295759	PCNA/CDKN1A/CDK2	3
GO:0005980	glycogen catabolic process	2/60	22/18866	0.00220543	0.00711239	0.00296252	INS/PYGM	2
GO:0032069	regulation of nuclease activity	2/60	22/18866	0.00220543	0.00711239	0.00296252	PCNA/PRKCD	2
GO:0042359	vitamin D metabolic process	2/60	22/18866	0.00220543	0.00711239	0.00296252	TNF/VDR	2
GO:0043369	CD4-positive or CD8-positive, alpha-beta T cell lineage commitment	2/60	22/18866	0.00220543	0.00711239	0.00296252	IL6/STAT3	2
GO:0045980	negative regulation of nucleotide metabolic process	2/60	22/18866	0.00220543	0.00711239	0.00296252	STAT3/PPARA	2
GO:1902884	positive regulation of response to oxidative stress	2/60	22/18866	0.00220543	0.00711239	0.00296252	TNF/MMP3	2
GO:0033209	tumor necrosis factor-mediated signaling pathway	4/60	173/18866	0.00223288	0.00719326	0.0029962	TNF/ADAM17/NFKBIA/RELA	4
GO:0060485	mesenchyme development	5/60	290/18866	0.00227074	0.00729967	0.00304052	IL6/FN1/MYC/COL1A1/MAPK3	5
GO:0097193	intrinsic apoptotic signaling pathway	5/60	290/18866	0.00227074	0.00729967	0.00304052	TNF/CDKN1A/INS/PTGS2/PRKCD	5
GO:0032200	telomere organization	4/60	174/18866	0.00228005	0.00732181	0.00304975	PCNA/MYC/TERT/MAPK3	4
GO:0050680	negative regulation of epithelial cell proliferation	4/60	175/18866	0.0023279	0.00746755	0.00311045	TNF/PPARG/ALOX5/VDR	4
GO:0000280	nuclear division	6/60	428/18866	0.00234288	0.00750763	0.00312715	INS/IGF1/INSR/PRKCA/EGF/PRKCB	6
GO:0009251	glucan catabolic process	2/60	23/18866	0.00241054	0.00765151	0.00318707	INS/PYGM	2
GO:0031281	positive regulation of cyclase activity	2/60	23/18866	0.00241054	0.00765151	0.00318707	NOS2/MAPK3	2
GO:0032799	low-density lipoprotein receptor particle metabolic process	2/60	23/18866	0.00241054	0.00765151	0.00318707	ITGB3/PPARG	2
GO:0048714	positive regulation of oligodendrocyte differentiation	2/60	23/18866	0.00241054	0.00765151	0.00318707	PPARG/TLR2	2
GO:0070977	bone maturation	2/60	23/18866	0.00241054	0.00765151	0.00318707	IGF1/LTF	2
GO:0071305	cellular response to vitamin D	2/60	23/18866	0.00241054	0.00765151	0.00318707	VDR/BGLAP	2
GO:1900273	positive regulation of long-term synaptic potentiation	2/60	23/18866	0.00241054	0.00765151	0.00318707	INS/CREB1	2
GO:1901522	positive regulation of transcription from RNA polymerase II promoter involved in cellular response to chemical stimulus	2/60	23/18866	0.00241054	0.00765151	0.00318707	VEGFA/RELA	2
GO:2000726	negative regulation of cardiac muscle cell differentiation	2/60	23/18866	0.00241054	0.00765151	0.00318707	PPARA/G6PD	2
GO:0031647	regulation of protein stability	5/60	296/18866	0.00248119	0.0078675	0.00327704	CDKN1A/IGF1/PRKCD/TERT/CREB1	5
GO:0045844	positive regulation of striated muscle tissue development	3/60	85/18866	0.00250987	0.0079335	0.00330453	IGF1/FGF2/CREB1	3
GO:0048636	positive regulation of muscle organ development	3/60	85/18866	0.00250987	0.0079335	0.00330453	IGF1/FGF2/CREB1	3
GO:0110110	positive regulation of animal organ morphogenesis	3/60	85/18866	0.00250987	0.0079335	0.00330453	VEGFA/MYC/VDR	3
GO:0048469	cell maturation	4/60	179/18866	0.00252624	0.00797689	0.00332261	CDKN1A/PPARG/VEGFA/G6PD	4
GO:0014910	regulation of smooth muscle cell migration	3/60	86/18866	0.00259475	0.0081507	0.003395	ACE/IGF1/TERT	3
GO:0034637	cellular carbohydrate biosynthetic process	3/60	86/18866	0.00259475	0.0081507	0.003395	INS/IGF1/INSR	3
GO:0050772	positive regulation of axonogenesis	3/60	86/18866	0.00259475	0.0081507	0.003395	VEGFA/FN1/MAP2K1	3
GO:0097756	negative regulation of blood vessel diameter	3/60	86/18866	0.00259475	0.0081507	0.003395	ACE/INS/PTGS2	3
GO:1901863	positive regulation of muscle tissue development	3/60	86/18866	0.00259475	0.0081507	0.003395	IGF1/FGF2/CREB1	3
GO:0021697	cerebellar cortex formation	2/60	24/18866	0.00262432	0.00816724	0.00340189	PTPN11/MAP2K1	2
GO:0034123	positive regulation of toll-like receptor signaling pathway	2/60	24/18866	0.00262432	0.00816724	0.00340189	TLR2/LTF	2
GO:0034505	tooth mineralization	2/60	24/18866	0.00262432	0.00816724	0.00340189	PPARA/COL1A1	2
GO:0044247	cellular polysaccharide catabolic process	2/60	24/18866	0.00262432	0.00816724	0.00340189	INS/PYGM	2
GO:0044321	response to leptin	2/60	24/18866	0.00262432	0.00816724	0.00340189	STAT3/CCND1	2
GO:0046628	positive regulation of insulin receptor signaling pathway	2/60	24/18866	0.00262432	0.00816724	0.00340189	INS/PTPN11	2
GO:0050995	negative regulation of lipid catabolic process	2/60	24/18866	0.00262432	0.00816724	0.00340189	TNF/INS	2
GO:0060444	branching involved in mammary gland duct morphogenesis	2/60	24/18866	0.00262432	0.00816724	0.00340189	ESR1/VDR	2
GO:1902993	positive regulation of amyloid precursor protein catabolic process	2/60	24/18866	0.00262432	0.00816724	0.00340189	TNF/RELA	2
GO:0010950	positive regulation of endopeptidase activity	4/60	181/18866	0.00262964	0.00817539	0.00340529	TNF/PPARG/STAT3/MYC	4
GO:0060761	negative regulation of response to cytokine stimulus	3/60	87/18866	0.00268139	0.00832236	0.0034665	IL6/PPARG/KLF4	3
GO:0071346	cellular response to interferon-gamma	4/60	182/18866	0.00268241	0.00832236	0.0034665	NOS2/PPARG/PRKCD/TLR2	4
GO:0030177	positive regulation of Wnt signaling pathway	4/60	183/18866	0.00273591	0.00847097	0.0035284	TERT/COL1A1/TLR2/EGF	4
GO:0055001	muscle cell development	4/60	183/18866	0.00273591	0.00847097	0.0035284	VEGFA/IGF1/PPARA/G6PD	4
GO:0002053	positive regulation of mesenchymal cell proliferation	2/60	25/18866	0.0028467	0.00876019	0.00364887	VEGFA/MYC	2
GO:0050857	positive regulation of antigen receptor-mediated signaling pathway	2/60	25/18866	0.0028467	0.00876019	0.00364887	RELA/PRKCB	2
GO:0060259	regulation of feeding behavior	2/60	25/18866	0.0028467	0.00876019	0.00364887	INS/STAT3	2
GO:1904385	cellular response to angiotensin	2/60	25/18866	0.0028467	0.00876019	0.00364887	PRKCD/RELA	2
GO:2000679	positive regulation of transcription regulatory region DNA binding	2/60	25/18866	0.0028467	0.00876019	0.00364887	IGF1/KLF4	2
GO:2001026	regulation of endothelial cell chemotaxis	2/60	25/18866	0.0028467	0.00876019	0.00364887	VEGFA/FGF2	2
GO:0050770	regulation of axonogenesis	4/60	186/18866	0.0029008	0.00891659	0.00371402	VEGFA/FN1/SPP1/MAP2K1	4
GO:0045088	regulation of innate immune response	5/60	307/18866	0.00290342	0.00891659	0.00371402	INS/PPARG/PTPN11/PRKCD/RELA	5
GO:0050821	protein stabilization	4/60	187/18866	0.00295725	0.0090727	0.00377904	CDKN1A/IGF1/PRKCD/CREB1	4
GO:0051783	regulation of nuclear division	4/60	188/18866	0.00301444	0.00922944	0.00384433	INS/IGF1/INSR/EGF	4
GO:0071478	cellular response to radiation	4/60	188/18866	0.00301444	0.00922944	0.00384433	PCNA/CDKN1A/PTGS2/MYC	4
GO:2000177	regulation of neural precursor cell proliferation	3/60	91/18866	0.00304575	0.00930054	0.00387394	VEGFA/EGF/NES	3
GO:0046034	ATP metabolic process	5/60	311/18866	0.00306914	0.00930054	0.00387394	INS/STAT3/IGF1/PPARA/INSR	5
GO:0000272	polysaccharide catabolic process	2/60	26/18866	0.00307763	0.00930054	0.00387394	INS/PYGM	2
GO:0002227	innate immune response in mucosa	2/60	26/18866	0.00307763	0.00930054	0.00387394	NOS2/LTF	2
GO:0022616	DNA strand elongation	2/60	26/18866	0.00307763	0.00930054	0.00387394	PCNA/TERT	2
GO:0030810	positive regulation of nucleotide biosynthetic process	2/60	26/18866	0.00307763	0.00930054	0.00387394	NOS2/STAT3	2
GO:0031664	regulation of lipopolysaccharide-mediated signaling pathway	2/60	26/18866	0.00307763	0.00930054	0.00387394	PRKCA/LTF	2
GO:0034114	regulation of heterotypic cell-cell adhesion	2/60	26/18866	0.00307763	0.00930054	0.00387394	TNF/KLF4	2
GO:0051123	RNA polymerase II preinitiation complex assembly	2/60	26/18866	0.00307763	0.00930054	0.00387394	ESR1/CREB1	2
GO:0060343	trabecula formation	2/60	26/18866	0.00307763	0.00930054	0.00387394	MMP2/COL1A1	2
GO:1900373	positive regulation of purine nucleotide biosynthetic process	2/60	26/18866	0.00307763	0.00930054	0.00387394	NOS2/STAT3	2
GO:1903649	regulation of cytoplasmic transport	2/60	26/18866	0.00307763	0.00930054	0.00387394	MAPK3/MAP2K1	2
GO:1905523	positive regulation of macrophage migration	2/60	26/18866	0.00307763	0.00930054	0.00387394	MAPK3/TRPV4	2
GO:0019932	second-messenger-mediated signaling	6/60	456/18866	0.00320702	0.00968187	0.00403278	TNF/INS/NOS2/VEGFA/IGF1/PRKCA	6
GO:0061097	regulation of protein tyrosine kinase activity	3/60	93/18866	0.00323878	0.00975826	0.0040646	ACE/ADAM17/EGF	3
GO:0072080	nephron tubule development	3/60	93/18866	0.00323878	0.00975826	0.0040646	VEGFA/MYC/FGF2	3
GO:0016525	negative regulation of angiogenesis	4/60	192/18866	0.00325079	0.00978472	0.00407562	TNF/PPARG/ALOX5/KLF4	4
GO:0009651	response to salt stress	2/60	27/18866	0.00331707	0.00991515	0.00412995	TNF/TRPV4	2
GO:0045672	positive regulation of osteoclast differentiation	2/60	27/18866	0.00331707	0.00991515	0.00412995	TNF/CREB1	2
GO:0048143	astrocyte activation	2/60	27/18866	0.00331707	0.00991515	0.00412995	TNF/IL6	2
GO:0048799	animal organ maturation	2/60	27/18866	0.00331707	0.00991515	0.00412995	IGF1/LTF	2
GO:0072539	T-helper 17 cell differentiation	2/60	27/18866	0.00331707	0.00991515	0.00412995	IL6/STAT3	2
GO:1900078	positive regulation of cellular response to insulin stimulus	2/60	27/18866	0.00331707	0.00991515	0.00412995	INS/PTPN11	2
GO:1905208	negative regulation of cardiocyte differentiation	2/60	27/18866	0.00331707	0.00991515	0.00412995	PPARA/G6PD	2
GO:0060349	bone morphogenesis	3/60	94/18866	0.00333804	0.00992879	0.00413563	COL1A1/LTF/TRPV4	3
GO:0060993	kidney morphogenesis	3/60	94/18866	0.00333804	0.00992879	0.00413563	VEGFA/MYC/FGF2	3
GO:1901992	positive regulation of mitotic cell cycle phase transition	3/60	94/18866	0.00333804	0.00992879	0.00413563	CCND1/TERT/ADAM17	3
GO:1904035	regulation of epithelial cell apoptotic process	3/60	94/18866	0.00333804	0.00992879	0.00413563	TNF/IL6/TERT	3
GO:1905954	positive regulation of lipid localization	3/60	94/18866	0.00333804	0.00992879	0.00413563	SPP1/PRKCD/NFKBIA	3
GO:2000181	negative regulation of blood vessel morphogenesis	4/60	194/18866	0.00337358	0.0100246	0.00417555	TNF/PPARG/ALOX5/KLF4	4
GO:0045638	negative regulation of myeloid cell differentiation	3/60	95/18866	0.00343916	0.0101696	0.00423592	MYC/LTF/NFKBIA	3
GO:0061326	renal tubule development	3/60	95/18866	0.00343916	0.0101696	0.00423592	VEGFA/MYC/FGF2	3
GO:0070167	regulation of biomineral tissue development	3/60	95/18866	0.00343916	0.0101696	0.00423592	ALOX5/LTF/BGLAP	3
GO:0110149	regulation of biomineralization	3/60	95/18866	0.00343916	0.0101696	0.00423592	ALOX5/LTF/BGLAP	3
GO:1903725	regulation of phospholipid metabolic process	3/60	95/18866	0.00343916	0.0101696	0.00423592	PRKCD/FGF2/KLF4	3
GO:0002683	negative regulation of immune system process	6/60	463/18866	0.00345613	0.0102098	0.00425266	TNF/INS/PPARG/MYC/LTF/NFKBIA	6
GO:0002360	T cell lineage commitment	2/60	28/18866	0.00356494	0.0104902	0.00436948	IL6/STAT3	2
GO:0010575	positive regulation of vascular endothelial growth factor production	2/60	28/18866	0.00356494	0.0104902	0.00436948	IL6/PTGS2	2
GO:0033598	mammary gland epithelial cell proliferation	2/60	28/18866	0.00356494	0.0104902	0.00436948	ESR1/CCND1	2
GO:1903579	negative regulation of ATP metabolic process	2/60	28/18866	0.00356494	0.0104902	0.00436948	STAT3/PPARA	2
GO:0003012	muscle system process	6/60	467/18866	0.00360482	0.0105973	0.00441406	PTGS2/IGF1/PPARA/G6PD/PRKCA/KLF4	6
GO:0010256	endomembrane system organization	6/60	468/18866	0.00364273	0.0106797	0.00444841	PRKCD/CREB1/MAPK3/PRKCA/MAP2K1/PRKCB	6
GO:0016570	histone modification	6/60	468/18866	0.00364273	0.0106797	0.00444841	VEGFA/CDK2/PRKCD/MAPK3/PRKCA/PRKCB	6
GO:0036473	cell death in response to oxidative stress	3/60	97/18866	0.00364699	0.0106797	0.00444841	INS/MMP3/PRKCD	3
GO:0050764	regulation of phagocytosis	3/60	97/18866	0.00364699	0.0106797	0.00444841	TNF/PPARG/TLR2	3
GO:0001657	ureteric bud development	3/60	98/18866	0.00375373	0.0109604	0.00456534	VEGFA/MYC/FGF2	3
GO:0002832	negative regulation of response to biotic stimulus	3/60	98/18866	0.00375373	0.0109604	0.00456534	INS/PPARG/LTF	3
GO:0048010	vascular endothelial growth factor receptor signaling pathway	3/60	98/18866	0.00375373	0.0109604	0.00456534	ITGB3/VEGFA/PRKCB	3
GO:1901888	regulation of cell junction assembly	4/60	200/18866	0.00376088	0.0109707	0.00456963	ACE/TNF/VEGFA/TLR2	4
GO:0008209	androgen metabolic process	2/60	29/18866	0.00382121	0.0111146	0.00462954	ESR1/SPP1	2
GO:0042634	regulation of hair cycle	2/60	29/18866	0.00382121	0.0111146	0.00462954	TNF/TERT	2
GO:0060351	cartilage development involved in endochondral bone morphogenesis	2/60	29/18866	0.00382121	0.0111146	0.00462954	COL1A1/TRPV4	2
GO:0051346	negative regulation of hydrolase activity	6/60	473/18866	0.00383675	0.0111491	0.0046439	TNF/VEGFA/PTGS2/KLF4/LTF/FABP1	6
GO:0006898	receptor-mediated endocytosis	5/60	328/18866	0.00385064	0.011168	0.00465178	ITGB3/ALB/VEGFA/INSR/EGF	5
GO:0042113	B cell activation	5/60	328/18866	0.00385064	0.011168	0.00465178	IL6/CDKN1A/PRKCD/ADAM17/PRKCB	5
GO:0062207	regulation of pattern recognition receptor signaling pathway	3/60	99/18866	0.00386235	0.0111698	0.00465255	ESR1/TLR2/LTF	3
GO:0072163	mesonephric epithelium development	3/60	99/18866	0.00386235	0.0111698	0.00465255	VEGFA/MYC/FGF2	3
GO:0072164	mesonephric tubule development	3/60	99/18866	0.00386235	0.0111698	0.00465255	VEGFA/MYC/FGF2	3
GO:0034341	response to interferon-gamma	4/60	202/18866	0.00389642	0.0112576	0.0046891	NOS2/PPARG/PRKCD/TLR2	4
GO:0001655	urogenital system development	5/60	330/18866	0.00395114	0.0113939	0.00474589	ESR1/ACE/VEGFA/MYC/FGF2	5
GO:0032984	protein-containing complex disassembly	5/60	330/18866	0.00395114	0.0113939	0.00474589	TNF/MYC/INSR/TRPV4/NES	5
GO:0048285	organelle fission	6/60	476/18866	0.0039568	0.0113994	0.00474816	INS/IGF1/INSR/PRKCA/EGF/PRKCB	6
GO:0008585	female gonad development	3/60	100/18866	0.00397288	0.0114239	0.00475839	ESR1/VEGFA/INSR	3
GO:0046364	monosaccharide biosynthetic process	3/60	100/18866	0.00397288	0.0114239	0.00475839	INS/PPARA/G6PD	3
GO:1903708	positive regulation of hemopoiesis	4/60	204/18866	0.00403523	0.0115922	0.00482848	TNF/STAT3/CREB1/PRKCA	4
GO:0008202	steroid metabolic process	5/60	332/18866	0.00405352	0.0116337	0.00484577	ESR1/TNF/SPP1/G6PD/VDR	5
GO:0007176	regulation of epidermal growth factor-activated receptor activity	2/60	30/18866	0.00408581	0.01166	0.00485672	ADAM17/EGF	2
GO:0010758	regulation of macrophage chemotaxis	2/60	30/18866	0.00408581	0.01166	0.00485672	MAPK3/TRPV4	2
GO:0032728	positive regulation of interferon-beta production	2/60	30/18866	0.00408581	0.01166	0.00485672	PTPN11/TLR2	2
GO:0034110	regulation of homotypic cell-cell adhesion	2/60	30/18866	0.00408581	0.01166	0.00485672	PRKCD/PRKCA	2
GO:0048147	negative regulation of fibroblast proliferation	2/60	30/18866	0.00408581	0.01166	0.00485672	PPARG/MYC	2
GO:1904837	beta-catenin-TCF complex assembly	2/60	30/18866	0.00408581	0.01166	0.00485672	MYC/TERT	2
GO:0016569	covalent chromatin modification	6/60	481/18866	0.00416307	0.0118693	0.00494389	VEGFA/CDK2/PRKCD/MAPK3/PRKCA/PRKCB	6
GO:0071383	cellular response to steroid hormone stimulus	4/60	206/18866	0.00417736	0.0118988	0.0049562	ESR1/PPARA/NR3C2/NR3C1	4
GO:0000079	regulation of cyclin-dependent protein serine/threonine kinase activity	3/60	102/18866	0.00419969	0.0119511	0.00497799	CDKN1A/CCND1/ADAM17	3
GO:1901343	negative regulation of vasculature development	4/60	207/18866	0.00424969	0.0120821	0.00503252	TNF/PPARG/ALOX5/KLF4	4
GO:0042326	negative regulation of phosphorylation	6/60	484/18866	0.00429061	0.0121869	0.00507621	CDKN1A/STAT3/MYC/PPARA/PRKCD/KLF4	6
GO:0001823	mesonephros development	3/60	103/18866	0.00431599	0.0122475	0.00510145	VEGFA/MYC/FGF2	3
GO:0034368	protein-lipid complex remodeling	2/60	31/18866	0.00435869	0.012311	0.00512788	ALB/PLA2G2A	2
GO:0034369	plasma lipoprotein particle remodeling	2/60	31/18866	0.00435869	0.012311	0.00512788	ALB/PLA2G2A	2
GO:0045737	positive regulation of cyclin-dependent protein serine/threonine kinase activity	2/60	31/18866	0.00435869	0.012311	0.00512788	CCND1/ADAM17	2
GO:0060261	positive regulation of transcription initiation from RNA polymerase II promoter	2/60	31/18866	0.00435869	0.012311	0.00512788	ESR1/CREB1	2
GO:0072538	T-helper 17 type immune response	2/60	31/18866	0.00435869	0.012311	0.00512788	IL6/STAT3	2
GO:0043312	neutrophil degranulation	6/60	487/18866	0.00442103	0.0124754	0.00519636	PRKCD/TLR2/ALOX5/ITGAL/LTF/MMP8	6
GO:0002367	cytokine production involved in immune response	3/60	104/18866	0.00443423	0.0124893	0.00520217	TNF/IL6/TLR2	3
GO:0043279	response to alkaloid	3/60	104/18866	0.00443423	0.0124893	0.00520217	PPARG/RELA/BCHE	3
GO:0002283	neutrophil activation involved in immune response	6/60	490/18866	0.00455436	0.0127803	0.00532335	PRKCD/TLR2/ALOX5/ITGAL/LTF/MMP8	6
GO:0046545	development of primary female sexual characteristics	3/60	105/18866	0.00455442	0.0127803	0.00532335	ESR1/VEGFA/INSR	3
GO:0062014	negative regulation of small molecule metabolic process	3/60	105/18866	0.00455442	0.0127803	0.00532335	INS/STAT3/PPARA	3
GO:2001022	positive regulation of response to DNA damage stimulus	3/60	105/18866	0.00455442	0.0127803	0.00532335	PCNA/MYC/PRKCD	3
GO:0010165	response to X-ray	2/60	32/18866	0.0046398	0.0129239	0.0053832	CDKN1A/CCND1	2
GO:0034367	protein-containing complex remodeling	2/60	32/18866	0.0046398	0.0129239	0.0053832	ALB/PLA2G2A	2
GO:0035767	endothelial cell chemotaxis	2/60	32/18866	0.0046398	0.0129239	0.0053832	VEGFA/FGF2	2
GO:0038128	ERBB2 signaling pathway	2/60	32/18866	0.0046398	0.0129239	0.0053832	PRKCA/EGF	2
GO:0050482	arachidonic acid secretion	2/60	32/18866	0.0046398	0.0129239	0.0053832	ACE/PLA2G2A	2
GO:0051385	response to mineralocorticoid	2/60	32/18866	0.0046398	0.0129239	0.0053832	CDKN1A/CCND1	2
GO:0060603	mammary gland duct morphogenesis	2/60	32/18866	0.0046398	0.0129239	0.0053832	ESR1/VDR	2
GO:1903963	arachidonate transport	2/60	32/18866	0.0046398	0.0129239	0.0053832	ACE/PLA2G2A	2
GO:0019395	fatty acid oxidation	3/60	106/18866	0.00467657	0.0130024	0.00541589	PPARG/PPARA/FABP1	3
GO:1904029	regulation of cyclin-dependent protein kinase activity	3/60	106/18866	0.00467657	0.0130024	0.00541589	CDKN1A/CCND1/ADAM17	3
GO:0043523	regulation of neuron apoptotic process	4/60	214/18866	0.00477981	0.0132773	0.00553036	TNF/TERT/G6PD/NES	4
GO:0030330	DNA damage response, signal transduction by p53 class mediator	3/60	107/18866	0.0048007	0.013323	0.00554943	PCNA/CDKN1A/CDK2	3
GO:0008593	regulation of Notch signaling pathway	3/60	108/18866	0.0049268	0.0135921	0.00566149	STAT3/NFKBIA/EGF	3
GO:0010039	response to iron ion	2/60	33/18866	0.00492909	0.0135921	0.00566149	CCND1/G6PD	2
GO:0010464	regulation of mesenchymal cell proliferation	2/60	33/18866	0.00492909	0.0135921	0.00566149	VEGFA/MYC	2
GO:0021696	cerebellar cortex morphogenesis	2/60	33/18866	0.00492909	0.0135921	0.00566149	PTPN11/MAP2K1	2
GO:0033028	myeloid cell apoptotic process	2/60	33/18866	0.00492909	0.0135921	0.00566149	IL6/ADAM17	2
GO:0120255	olefinic compound biosynthetic process	2/60	33/18866	0.00492909	0.0135921	0.00566149	GSTM1/ALOX5	2
GO:1905048	regulation of metallopeptidase activity	2/60	33/18866	0.00492909	0.0135921	0.00566149	STAT3/MAPK3	2
GO:0002286	T cell activation involved in immune response	3/60	109/18866	0.0050549	0.0139263	0.0058007	IL6/STAT3/ITGAL	3
GO:0030336	negative regulation of cell migration	5/60	350/18866	0.00506231	0.013934	0.00580393	TNF/PPARG/STAT3/FGF2/KLF4	5
GO:0007623	circadian rhythm	4/60	218/18866	0.00510189	0.0140302	0.00584399	NOS2/PPARG/PPARA/CREB1	4
GO:0072009	nephron epithelium development	3/60	110/18866	0.00518499	0.0142328	0.00592839	VEGFA/MYC/FGF2	3
GO:1901989	positive regulation of cell cycle phase transition	3/60	110/18866	0.00518499	0.0142328	0.00592839	CCND1/TERT/ADAM17	3
GO:0050715	positive regulation of cytokine secretion	2/60	34/18866	0.0052265	0.014282	0.00594886	TNF/INS	2
GO:0055022	negative regulation of cardiac muscle tissue growth	2/60	34/18866	0.0052265	0.014282	0.00594886	PPARA/G6PD	2
GO:0055094	response to lipoprotein particle	2/60	34/18866	0.0052265	0.014282	0.00594886	PPARG/MYD88	2
GO:0060795	cell fate commitment involved in formation of primary germ layer	2/60	34/18866	0.0052265	0.014282	0.00594886	KLF4/POU5F1	2
GO:0061117	negative regulation of heart growth	2/60	34/18866	0.0052265	0.014282	0.00594886	PPARA/G6PD	2
GO:0061387	regulation of extent of cell growth	3/60	111/18866	0.00531709	0.0145164	0.00604651	VEGFA/FN1/SPP1	3
GO:0002064	epithelial cell development	4/60	221/18866	0.00535282	0.0145876	0.00607617	ESR1/TNF/CDKN1A/VEGFA	4
GO:0042445	hormone metabolic process	4/60	221/18866	0.00535282	0.0145876	0.00607617	ESR1/ACE/PTPN11/SPP1	4
GO:0097529	myeloid leukocyte migration	4/60	222/18866	0.00543826	0.0148071	0.00616761	IL6/VEGFA/MAPK3/TRPV4	4
GO:0006275	regulation of DNA replication	3/60	112/18866	0.0054512	0.0148157	0.00617117	PCNA/CDK2/EGF	3
GO:0046822	regulation of nucleocytoplasmic transport	3/60	112/18866	0.0054512	0.0148157	0.00617117	PTPN11/PTGS2/PRKCD	3
GO:0008406	gonad development	4/60	223/18866	0.00552462	0.0149146	0.00621237	ESR1/VEGFA/CCND1/INSR	4
GO:0006691	leukotriene metabolic process	2/60	35/18866	0.00553197	0.0149146	0.00621237	TLR2/ALOX5	2
GO:0030947	regulation of vascular endothelial growth factor receptor signaling pathway	2/60	35/18866	0.00553197	0.0149146	0.00621237	ITGB3/PRKCB	2
GO:0034390	smooth muscle cell apoptotic process	2/60	35/18866	0.00553197	0.0149146	0.00621237	PPARG/IGF1	2
GO:0034391	regulation of smooth muscle cell apoptotic process	2/60	35/18866	0.00553197	0.0149146	0.00621237	PPARG/IGF1	2
GO:0048333	mesodermal cell differentiation	2/60	35/18866	0.00553197	0.0149146	0.00621237	ITGB3/KLF4	2
GO:0070884	regulation of calcineurin-NFAT signaling cascade	2/60	35/18866	0.00553197	0.0149146	0.00621237	TNF/IGF1	2
GO:0097009	energy homeostasis	2/60	35/18866	0.00553197	0.0149146	0.00621237	STAT3/TRPV4	2
GO:0098751	bone cell development	2/60	35/18866	0.00553197	0.0149146	0.00621237	PTPN11/LTF	2
GO:0032386	regulation of intracellular transport	5/60	358/18866	0.00556349	0.0149863	0.00624221	PTPN11/PTGS2/PRKCD/MAPK3/MAP2K1	5
GO:0010948	negative regulation of cell cycle process	5/60	359/18866	0.00562852	0.0151345	0.00630394	PCNA/CDKN1A/CDK2/CCND1/KLF4	5
GO:0031589	cell-substrate adhesion	5/60	359/18866	0.00562852	0.0151345	0.00630394	ITGB3/VEGFA/FN1/COL1A1/ITGAL	5
GO:0001818	negative regulation of cytokine production	5/60	360/18866	0.00569409	0.0152972	0.00637172	TNF/IGF1/KLF4/LTF/MMP8	5
GO:0002755	MyD88-dependent toll-like receptor signaling pathway	2/60	36/18866	0.00584546	0.0155793	0.00648923	TLR2/MYD88	2
GO:0010543	regulation of platelet activation	2/60	36/18866	0.00584546	0.0155793	0.00648923	PRKCD/PRKCA	2
GO:0034405	response to fluid shear stress	2/60	36/18866	0.00584546	0.0155793	0.00648923	PTGS2/KLF4	2
GO:0043368	positive T cell selection	2/60	36/18866	0.00584546	0.0155793	0.00648923	IL6/STAT3	2
GO:0045742	positive regulation of epidermal growth factor receptor signaling pathway	2/60	36/18866	0.00584546	0.0155793	0.00648923	ADAM17/EGF	2
GO:0071634	regulation of transforming growth factor beta production	2/60	36/18866	0.00584546	0.0155793	0.00648923	PTGS2/CREB1	2
GO:0106056	regulation of calcineurin-mediated signaling	2/60	36/18866	0.00584546	0.0155793	0.00648923	TNF/IGF1	2
GO:1901099	negative regulation of signal transduction in absence of ligand	2/60	36/18866	0.00584546	0.0155793	0.00648923	TNF/TERT	2
GO:2001240	negative regulation of extrinsic apoptotic signaling pathway in absence of ligand	2/60	36/18866	0.00584546	0.0155793	0.00648923	TNF/TERT	2
GO:0048705	skeletal system morphogenesis	4/60	228/18866	0.00597021	0.0158978	0.00662188	MMP2/COL1A1/LTF/TRPV4	4
GO:0030518	intracellular steroid hormone receptor signaling pathway	3/60	116/18866	0.00600797	0.0159843	0.00665791	ESR1/NR3C2/NR3C1	3
GO:2000146	negative regulation of cell motility	5/60	365/18866	0.00603006	0.0160289	0.00667652	TNF/PPARG/STAT3/FGF2/KLF4	5
GO:0045137	development of primary sexual characteristics	4/60	229/18866	0.00606212	0.0160859	0.00670023	ESR1/VEGFA/CCND1/INSR	4
GO:0048762	mesenchymal cell differentiation	4/60	229/18866	0.00606212	0.0160859	0.00670023	IL6/FN1/COL1A1/MAPK3	4
GO:1904019	epithelial cell apoptotic process	3/60	117/18866	0.00615228	0.0161514	0.00672754	TNF/IL6/TERT	3
GO:0007160	cell-matrix adhesion	4/60	230/18866	0.00615496	0.0161514	0.00672754	ITGB3/VEGFA/FN1/ITGAL	4
GO:0097191	extrinsic apoptotic signaling pathway	4/60	230/18866	0.00615496	0.0161514	0.00672754	TNF/IGF1/TERT/RELA	4
GO:0010614	negative regulation of cardiac muscle hypertrophy	2/60	37/18866	0.00616692	0.0161514	0.00672754	PPARA/G6PD	2
GO:0030212	hyaluronan metabolic process	2/60	37/18866	0.00616692	0.0161514	0.00672754	FGF2/EGF	2
GO:0045730	respiratory burst	2/60	37/18866	0.00616692	0.0161514	0.00672754	INS/INSR	2
GO:0060260	regulation of transcription initiation from RNA polymerase II promoter	2/60	37/18866	0.00616692	0.0161514	0.00672754	ESR1/CREB1	2
GO:0060428	lung epithelium development	2/60	37/18866	0.00616692	0.0161514	0.00672754	CREB1/MAP2K1	2
GO:0062208	positive regulation of pattern recognition receptor signaling pathway	2/60	37/18866	0.00616692	0.0161514	0.00672754	TLR2/LTF	2
GO:0070423	nucleotide-binding oligomerization domain containing signaling pathway	2/60	37/18866	0.00616692	0.0161514	0.00672754	NFKBIA/RELA	2
GO:0070897	transcription preinitiation complex assembly	2/60	37/18866	0.00616692	0.0161514	0.00672754	ESR1/CREB1	2
GO:0090322	regulation of superoxide metabolic process	2/60	37/18866	0.00616692	0.0161514	0.00672754	TNF/PRKCD	2
GO:0097242	amyloid-beta clearance	2/60	37/18866	0.00616692	0.0161514	0.00672754	TNF/INSR	2
GO:0098926	postsynaptic signal transduction	2/60	37/18866	0.00616692	0.0161514	0.00672754	STAT3/RELA	2
GO:2000273	positive regulation of signaling receptor activity	2/60	37/18866	0.00616692	0.0161514	0.00672754	ADAM17/EGF	2
GO:0008543	fibroblast growth factor receptor signaling pathway	3/60	118/18866	0.00629866	0.016468	0.00685939	PTPN11/FGF2/MAPK3	3
GO:0015918	sterol transport	3/60	118/18866	0.00629866	0.016468	0.00685939	PPARG/NFKBIA/EGF	3
GO:0046660	female sex differentiation	3/60	119/18866	0.0064471	0.016827	0.00700893	ESR1/VEGFA/INSR	3
GO:0051153	regulation of striated muscle cell differentiation	3/60	119/18866	0.0064471	0.016827	0.00700893	IGF1/PPARA/G6PD	3
GO:0002385	mucosal immune response	2/60	38/18866	0.00649628	0.016868	0.00702602	NOS2/LTF	2
GO:0032094	response to food	2/60	38/18866	0.00649628	0.016868	0.00702602	PPARA/G6PD	2
GO:0035872	nucleotide-binding domain, leucine rich repeat containing receptor signaling pathway	2/60	38/18866	0.00649628	0.016868	0.00702602	NFKBIA/RELA	2
GO:0071604	transforming growth factor beta production	2/60	38/18866	0.00649628	0.016868	0.00702602	PTGS2/CREB1	2
GO:1901186	positive regulation of ERBB signaling pathway	2/60	38/18866	0.00649628	0.016868	0.00702602	ADAM17/EGF	2
GO:2000144	positive regulation of DNA-templated transcription, initiation	2/60	38/18866	0.00649628	0.016868	0.00702602	ESR1/CREB1	2
GO:0060560	developmental growth involved in morphogenesis	4/60	236/18866	0.00673204	0.0174652	0.00727476	ESR1/VEGFA/FN1/SPP1	4
GO:0030111	regulation of Wnt signaling pathway	5/60	375/18866	0.00674366	0.0174675	0.00727571	ESR1/TERT/COL1A1/TLR2/EGF	5
GO:0007613	memory	3/60	121/18866	0.00675024	0.0174675	0.00727571	PTGS2/CREB1/INSR	3
GO:0030218	erythrocyte differentiation	3/60	121/18866	0.00675024	0.0174675	0.00727571	VEGFA/STAT3/G6PD	3
GO:0014741	negative regulation of muscle hypertrophy	2/60	39/18866	0.00683351	0.0176076	0.00733409	PPARA/G6PD	2
GO:0032660	regulation of interleukin-17 production	2/60	39/18866	0.00683351	0.0176076	0.00733409	IL6/MYD88	2
GO:0045022	early endosome to late endosome transport	2/60	39/18866	0.00683351	0.0176076	0.00733409	MAPK3/MAP2K1	2
GO:1904706	negative regulation of vascular associated smooth muscle cell proliferation	2/60	39/18866	0.00683351	0.0176076	0.00733409	CDKN1A/PPARG	2
GO:2000279	negative regulation of DNA biosynthetic process	2/60	39/18866	0.00683351	0.0176076	0.00733409	CDKN1A/PPARG	2
GO:0006959	humoral immune response	5/60	377/18866	0.0068932	0.0177463	0.00739186	TNF/IL6/ALOX5/LTF/PLA2G2A	5
GO:0021782	glial cell development	3/60	122/18866	0.00690494	0.0177463	0.00739187	TNF/IL6/TLR2	3
GO:0042752	regulation of circadian rhythm	3/60	122/18866	0.00690494	0.0177463	0.00739187	PPARG/PPARA/CREB1	3
GO:0007173	epidermal growth factor receptor signaling pathway	3/60	123/18866	0.00706175	0.0181339	0.00755331	PTPN11/ADAM17/EGF	3
GO:0070663	regulation of leukocyte proliferation	4/60	240/18866	0.00713608	0.0182633	0.0076072	IL6/CDKN1A/IGF1/MAPK3	4
GO:0010613	positive regulation of cardiac muscle hypertrophy	2/60	40/18866	0.00717854	0.0182633	0.0076072	IGF1/PRKCA	2
GO:0021587	cerebellum morphogenesis	2/60	40/18866	0.00717854	0.0182633	0.0076072	PTPN11/MAP2K1	2
GO:0030501	positive regulation of bone mineralization	2/60	40/18866	0.00717854	0.0182633	0.0076072	ALOX5/LTF	2
GO:0034142	toll-like receptor 4 signaling pathway	2/60	40/18866	0.00717854	0.0182633	0.0076072	LTF/NFKBIA	2
GO:0042307	positive regulation of protein import into nucleus	2/60	40/18866	0.00717854	0.0182633	0.0076072	PTGS2/PRKCD	2
GO:0045746	negative regulation of Notch signaling pathway	2/60	40/18866	0.00717854	0.0182633	0.0076072	NFKBIA/EGF	2
GO:0048713	regulation of oligodendrocyte differentiation	2/60	40/18866	0.00717854	0.0182633	0.0076072	PPARG/TLR2	2
GO:0050892	intestinal absorption	2/60	40/18866	0.00717854	0.0182633	0.0076072	VDR/FABP1	2
GO:0090184	positive regulation of kidney development	2/60	40/18866	0.00717854	0.0182633	0.0076072	VEGFA/MYC	2
GO:1903427	negative regulation of reactive oxygen species biosynthetic process	2/60	40/18866	0.00717854	0.0182633	0.0076072	INS/STAT3	2
GO:0001654	eye development	5/60	384/18866	0.00743496	0.0188998	0.00787231	VEGFA/STAT3/FGF2/KLF4/NES	5
GO:0006066	alcohol metabolic process	5/60	385/18866	0.00751472	0.0190647	0.00794099	TNF/IGF1/FGF2/G6PD/VDR	5
GO:0014742	positive regulation of muscle hypertrophy	2/60	41/18866	0.00753133	0.0190647	0.00794099	IGF1/PRKCA	2
GO:0033574	response to testosterone	2/60	41/18866	0.00753133	0.0190647	0.00794099	SPP1/BGLAP	2
GO:0071548	response to dexamethasone	2/60	41/18866	0.00753133	0.0190647	0.00794099	PCNA/NR3C1	2
GO:2000008	regulation of protein localization to cell surface	2/60	41/18866	0.00753133	0.0190647	0.00794099	TNF/EGF	2
GO:0051402	neuron apoptotic process	4/60	245/18866	0.00766332	0.0193826	0.0080734	TNF/TERT/G6PD/NES	4
GO:0150063	visual system development	5/60	388/18866	0.00775759	0.0196046	0.00816588	VEGFA/STAT3/FGF2/KLF4/NES	5
GO:0006509	membrane protein ectodomain proteolysis	2/60	42/18866	0.00789183	0.0198279	0.00825889	TNF/ADAM17	2
GO:0046621	negative regulation of organ growth	2/60	42/18866	0.00789183	0.0198279	0.00825889	PPARA/G6PD	2
GO:0048246	macrophage chemotaxis	2/60	42/18866	0.00789183	0.0198279	0.00825889	MAPK3/TRPV4	2
GO:0071470	cellular response to osmotic stress	2/60	42/18866	0.00789183	0.0198279	0.00825889	PTGS2/TRPV4	2
GO:0098927	vesicle-mediated transport between endosomal compartments	2/60	42/18866	0.00789183	0.0198279	0.00825889	MAPK3/MAP2K1	2
GO:1900371	regulation of purine nucleotide biosynthetic process	2/60	42/18866	0.00789183	0.0198279	0.00825889	NOS2/STAT3	2
GO:1904591	positive regulation of protein import	2/60	42/18866	0.00789183	0.0198279	0.00825889	PTGS2/PRKCD	2
GO:0034101	erythrocyte homeostasis	3/60	129/18866	0.00804705	0.0202011	0.00841434	VEGFA/STAT3/G6PD	3
GO:0048880	sensory system development	5/60	394/18866	0.00825969	0.0205989	0.00858003	VEGFA/STAT3/FGF2/KLF4/NES	5
GO:0008631	intrinsic apoptotic signaling pathway in response to oxidative stress	2/60	43/18866	0.00825998	0.0205989	0.00858003	INS/PRKCD	2
GO:0030808	regulation of nucleotide biosynthetic process	2/60	43/18866	0.00825998	0.0205989	0.00858003	NOS2/STAT3	2
GO:0045773	positive regulation of axon extension	2/60	43/18866	0.00825998	0.0205989	0.00858003	VEGFA/FN1	2
GO:0050850	positive regulation of calcium-mediated signaling	2/60	43/18866	0.00825998	0.0205989	0.00858003	TNF/IGF1	2
GO:0051154	negative regulation of striated muscle cell differentiation	2/60	43/18866	0.00825998	0.0205989	0.00858003	PPARA/G6PD	2
GO:0071364	cellular response to epidermal growth factor stimulus	2/60	43/18866	0.00825998	0.0205989	0.00858003	PTPN11/COL1A1	2
GO:2000648	positive regulation of stem cell proliferation	2/60	43/18866	0.00825998	0.0205989	0.00858003	VEGFA/TERT	2
GO:0002833	positive regulation of response to biotic stimulus	4/60	251/18866	0.00832922	0.0207544	0.00864482	PRKCD/MAPK3/PRKCA/RELA	4
GO:0071560	cellular response to transforming growth factor beta stimulus	4/60	252/18866	0.00844378	0.0210226	0.00875651	COL1A1/CREB1/ADAM17/NR3C1	4
GO:0040013	negative regulation of locomotion	5/60	397/18866	0.00851905	0.0211751	0.00882006	TNF/PPARG/STAT3/FGF2/KLF4	5
GO:0042176	regulation of protein catabolic process	5/60	397/18866	0.00851905	0.0211751	0.00882006	TNF/INS/NOS2/RELA/EGF	5
GO:0042476	odontogenesis	3/60	132/18866	0.00856859	0.0212808	0.00886406	PPARA/COL1A1/BGLAP	3
GO:0010463	mesenchymal cell proliferation	2/60	44/18866	0.00863573	0.0213076	0.00887522	VEGFA/MYC	2
GO:0021575	hindbrain morphogenesis	2/60	44/18866	0.00863573	0.0213076	0.00887522	PTPN11/MAP2K1	2
GO:0032620	interleukin-17 production	2/60	44/18866	0.00863573	0.0213076	0.00887522	IL6/MYD88	2
GO:0032965	regulation of collagen biosynthetic process	2/60	44/18866	0.00863573	0.0213076	0.00887522	IL6/PPARG	2
GO:0033173	calcineurin-NFAT signaling cascade	2/60	44/18866	0.00863573	0.0213076	0.00887522	TNF/IGF1	2
GO:0045332	phospholipid translocation	2/60	44/18866	0.00863573	0.0213076	0.00887522	PRKCD/ABCB1	2
GO:0045684	positive regulation of epidermis development	2/60	44/18866	0.00863573	0.0213076	0.00887522	TNF/VDR	2
GO:1905521	regulation of macrophage migration	2/60	44/18866	0.00863573	0.0213076	0.00887522	MAPK3/TRPV4	2
GO:0042177	negative regulation of protein catabolic process	3/60	133/18866	0.00874675	0.0215464	0.00897468	INS/NOS2/RELA	3
GO:0042770	signal transduction in response to DNA damage	3/60	133/18866	0.00874675	0.0215464	0.00897468	PCNA/CDKN1A/CDK2	3
GO:0051271	negative regulation of cellular component movement	5/60	400/18866	0.00878403	0.0216206	0.0090056	TNF/PPARG/STAT3/FGF2/KLF4	5
GO:0007498	mesoderm development	3/60	134/18866	0.00892709	0.0219014	0.00912257	ITGB3/VEGFA/KLF4	3
GO:0043280	positive regulation of cysteine-type endopeptidase activity involved in apoptotic process	3/60	134/18866	0.00892709	0.0219014	0.00912257	TNF/PPARG/MYC	3
GO:0045995	regulation of embryonic development	3/60	134/18866	0.00892709	0.0219014	0.00912257	IGF1/INSR/KLF4	3
GO:0046683	response to organophosphorus	3/60	134/18866	0.00892709	0.0219014	0.00912257	PTGS2/COL1A1/RELA	3
GO:0006775	fat-soluble vitamin metabolic process	2/60	45/18866	0.00901904	0.0220199	0.00917191	TNF/VDR	2
GO:0014002	astrocyte development	2/60	45/18866	0.00901904	0.0220199	0.00917191	TNF/IL6	2
GO:0034198	cellular response to amino acid starvation	2/60	45/18866	0.00901904	0.0220199	0.00917191	CDKN1A/MAPK3	2
GO:0043114	regulation of vascular permeability	2/60	45/18866	0.00901904	0.0220199	0.00917191	VEGFA/TRPV4	2
GO:0055026	negative regulation of cardiac muscle tissue development	2/60	45/18866	0.00901904	0.0220199	0.00917191	PPARA/G6PD	2
GO:0060443	mammary gland morphogenesis	2/60	45/18866	0.00901904	0.0220199	0.00917191	ESR1/VDR	2
GO:0071559	response to transforming growth factor beta	4/60	258/18866	0.00915291	0.0223107	0.00929304	COL1A1/CREB1/ADAM17/NR3C1	4
GO:1901617	organic hydroxy compound biosynthetic process	4/60	258/18866	0.00915291	0.0223107	0.00929304	TNF/FGF2/G6PD/VDR	4
GO:0045727	positive regulation of translation	3/60	136/18866	0.00929429	0.0226189	0.00942141	TNF/IL6/MAPK3	3
GO:0050671	positive regulation of lymphocyte proliferation	3/60	136/18866	0.00929429	0.0226189	0.00942141	IL6/CDKN1A/IGF1	3
GO:0002696	positive regulation of leukocyte activation	5/60	406/18866	0.00933109	0.0226901	0.0094511	IL6/CDKN1A/PTPN11/IGF1/MMP8	5
GO:0001754	eye photoreceptor cell differentiation	2/60	46/18866	0.00940985	0.0227173	0.00946242	VEGFA/STAT3	2
GO:0010863	positive regulation of phospholipase C activity	2/60	46/18866	0.00940985	0.0227173	0.00946242	ESR1/FGF2	2
GO:0010874	regulation of cholesterol efflux	2/60	46/18866	0.00940985	0.0227173	0.00946242	NFKBIA/EGF	2
GO:0032570	response to progesterone	2/60	46/18866	0.00940985	0.0227173	0.00946242	TLR2/RELA	2
GO:0043330	response to exogenous dsRNA	2/60	46/18866	0.00940985	0.0227173	0.00946242	MAPK3/NFKBIA	2
GO:0044275	cellular carbohydrate catabolic process	2/60	46/18866	0.00940985	0.0227173	0.00946242	INS/PYGM	2
GO:0048538	thymus development	2/60	46/18866	0.00940985	0.0227173	0.00946242	MAPK3/MAP2K1	2
GO:0061028	establishment of endothelial barrier	2/60	46/18866	0.00940985	0.0227173	0.00946242	TNF/VEGFA	2
GO:2000142	regulation of DNA-templated transcription, initiation	2/60	46/18866	0.00940985	0.0227173	0.00946242	ESR1/CREB1	2
GO:0007517	muscle organ development	5/60	407/18866	0.0094245	0.0227346	0.0094696	IGF1/PPARA/FGF2/CREB1/G6PD	5
GO:0032946	positive regulation of mononuclear cell proliferation	3/60	137/18866	0.00948117	0.022853	0.00951894	IL6/CDKN1A/IGF1	3
GO:0002705	positive regulation of leukocyte mediated immunity	3/60	138/18866	0.00967024	0.0232717	0.00969332	TNF/IL6/NOS2	3
GO:0046330	positive regulation of JNK cascade	3/60	138/18866	0.00967024	0.0232717	0.00969332	TNF/MMP8/TRPV4	3
GO:0034204	lipid translocation	2/60	47/18866	0.00980812	0.0235473	0.00980812	PRKCD/ABCB1	2
GO:0045776	negative regulation of blood pressure	2/60	47/18866	0.00980812	0.0235473	0.00980812	NOS2/PPARA	2
GO:0048806	genitalia development	2/60	47/18866	0.00980812	0.0235473	0.00980812	ESR1/PTPN11	2
GO:0009165	nucleotide biosynthetic process	4/60	266/18866	0.0101575	0.0242899	0.0101174	NOS2/STAT3/PTGS2/HPRT1	4
GO:0009409	response to cold	2/60	48/18866	0.0102138	0.0242899	0.0101174	PPARG/NFKBIA	2
GO:0014911	positive regulation of smooth muscle cell migration	2/60	48/18866	0.0102138	0.0242899	0.0101174	IGF1/TERT	2
GO:0032648	regulation of interferon-beta production	2/60	48/18866	0.0102138	0.0242899	0.0101174	PTPN11/TLR2	2
GO:0045601	regulation of endothelial cell differentiation	2/60	48/18866	0.0102138	0.0242899	0.0101174	TNF/VEGFA	2
GO:0055023	positive regulation of cardiac muscle tissue growth	2/60	48/18866	0.0102138	0.0242899	0.0101174	IGF1/FGF2	2
GO:0070169	positive regulation of biomineral tissue development	2/60	48/18866	0.0102138	0.0242899	0.0101174	ALOX5/LTF	2
GO:0110151	positive regulation of biomineralization	2/60	48/18866	0.0102138	0.0242899	0.0101174	ALOX5/LTF	2
GO:1900271	regulation of long-term synaptic potentiation	2/60	48/18866	0.0102138	0.0242899	0.0101174	INS/CREB1	2
GO:1900274	regulation of phospholipase C activity	2/60	48/18866	0.0102138	0.0242899	0.0101174	ESR1/FGF2	2
GO:1990928	response to amino acid starvation	2/60	48/18866	0.0102138	0.0242899	0.0101174	CDKN1A/MAPK3	2
GO:2001239	regulation of extrinsic apoptotic signaling pathway in absence of ligand	2/60	48/18866	0.0102138	0.0242899	0.0101174	TNF/TERT	2
GO:0008584	male gonad development	3/60	141/18866	0.0102506	0.0243584	0.010146	ESR1/CCND1/INSR	3
GO:0046546	development of primary male sexual characteristics	3/60	142/18866	0.0104485	0.0247897	0.0103256	ESR1/CCND1/INSR	3
GO:0072073	kidney epithelium development	3/60	142/18866	0.0104485	0.0247897	0.0103256	VEGFA/MYC/FGF2	3
GO:1901293	nucleoside phosphate biosynthetic process	4/60	269/18866	0.010552	0.0250094	0.0104171	NOS2/STAT3/PTGS2/HPRT1	4
GO:0006111	regulation of gluconeogenesis	2/60	49/18866	0.0106268	0.0250094	0.0104171	INS/PPARA	2
GO:0006692	prostanoid metabolic process	2/60	49/18866	0.0106268	0.0250094	0.0104171	PTGS2/GSTM1	2
GO:0006693	prostaglandin metabolic process	2/60	49/18866	0.0106268	0.0250094	0.0104171	PTGS2/GSTM1	2
GO:0010712	regulation of collagen metabolic process	2/60	49/18866	0.0106268	0.0250094	0.0104171	IL6/PPARG	2
GO:0018198	peptidyl-cysteine modification	2/60	49/18866	0.0106268	0.0250094	0.0104171	ACE/NOS2	2
GO:0031279	regulation of cyclase activity	2/60	49/18866	0.0106268	0.0250094	0.0104171	NOS2/MAPK3	2
GO:0045058	T cell selection	2/60	49/18866	0.0106268	0.0250094	0.0104171	IL6/STAT3	2
GO:0061383	trabecula morphogenesis	2/60	49/18866	0.0106268	0.0250094	0.0104171	MMP2/COL1A1	2
GO:0097720	calcineurin-mediated signaling	2/60	49/18866	0.0106268	0.0250094	0.0104171	TNF/IGF1	2
GO:0035296	regulation of tube diameter	3/60	143/18866	0.0106486	0.0250094	0.0104171	ACE/INS/PTGS2	3
GO:0072006	nephron development	3/60	143/18866	0.0106486	0.0250094	0.0104171	VEGFA/MYC/FGF2	3
GO:0097746	regulation of blood vessel diameter	3/60	143/18866	0.0106486	0.0250094	0.0104171	ACE/INS/PTGS2	3
GO:0050867	positive regulation of cell activation	5/60	421/18866	0.0108012	0.0253479	0.0105581	IL6/CDKN1A/PTPN11/IGF1/MMP8	5
GO:0030258	lipid modification	4/60	271/18866	0.0108205	0.0253736	0.0105688	PPARG/PPARA/ALOX5/FABP1	4
GO:0010212	response to ionizing radiation	3/60	144/18866	0.010851	0.0254057	0.0105822	CDKN1A/MYC/CCND1	3
GO:0035150	regulation of tube size	3/60	144/18866	0.010851	0.0254057	0.0105822	ACE/INS/PTGS2	3
GO:0010718	positive regulation of epithelial to mesenchymal transition	2/60	50/18866	0.0110471	0.0257653	0.010732	IL6/COL1A1	2
GO:0021695	cerebellar cortex development	2/60	50/18866	0.0110471	0.0257653	0.010732	PTPN11/MAP2K1	2
GO:0032608	interferon-beta production	2/60	50/18866	0.0110471	0.0257653	0.010732	PTPN11/TLR2	2
GO:0032760	positive regulation of tumor necrosis factor production	2/60	50/18866	0.0110471	0.0257653	0.010732	PTPN11/TLR2	2
GO:1903727	positive regulation of phospholipid metabolic process	2/60	50/18866	0.0110471	0.0257653	0.010732	PRKCD/FGF2	2
GO:0043588	skin development	5/60	425/18866	0.0112186	0.0261449	0.0108901	TNF/COL1A1/MAP2K1/VDR/RELA	5
GO:0046631	alpha-beta T cell activation	3/60	146/18866	0.0112623	0.0262266	0.0109241	IL6/INS/STAT3	3
GO:0055123	digestive system development	3/60	147/18866	0.0114713	0.0266189	0.0110875	TNF/CDKN1A/INSR	3
GO:0002762	negative regulation of myeloid leukocyte differentiation	2/60	51/18866	0.0114747	0.0266189	0.0110875	MYC/LTF	2
GO:0035272	exocrine system development	2/60	51/18866	0.0114747	0.0266189	0.0110875	TNF/INSR	2
GO:0071827	plasma lipoprotein particle organization	2/60	51/18866	0.0114747	0.0266189	0.0110875	ALB/PLA2G2A	2
GO:1903587	regulation of blood vessel endothelial cell proliferation involved in sprouting angiogenesis	2/60	51/18866	0.0114747	0.0266189	0.0110875	VEGFA/FGF2	2
GO:0000186	activation of MAPKK activity	2/60	52/18866	0.0119095	0.0274591	0.0114375	MAPK3/EGF	2
GO:0006998	nuclear envelope organization	2/60	52/18866	0.0119095	0.0274591	0.0114375	PRKCA/PRKCB	2
GO:0032330	regulation of chondrocyte differentiation	2/60	52/18866	0.0119095	0.0274591	0.0114375	PTPN11/RELA	2
GO:0060421	positive regulation of heart growth	2/60	52/18866	0.0119095	0.0274591	0.0114375	IGF1/FGF2	2
GO:0071622	regulation of granulocyte chemotaxis	2/60	52/18866	0.0119095	0.0274591	0.0114375	MAPK3/TRPV4	2
GO:0090329	regulation of DNA-dependent DNA replication	2/60	52/18866	0.0119095	0.0274591	0.0114375	PCNA/CDK2	2
GO:1903557	positive regulation of tumor necrosis factor superfamily cytokine production	2/60	52/18866	0.0119095	0.0274591	0.0114375	PTPN11/TLR2	2
GO:2000677	regulation of transcription regulatory region DNA binding	2/60	52/18866	0.0119095	0.0274591	0.0114375	IGF1/KLF4	2
GO:2001056	positive regulation of cysteine-type endopeptidase activity	3/60	151/18866	0.0123297	0.0284063	0.011832	TNF/PPARG/MYC	3
GO:0043331	response to dsRNA	2/60	53/18866	0.0123515	0.0284131	0.0118349	MAPK3/NFKBIA	2
GO:0097035	regulation of membrane lipid distribution	2/60	53/18866	0.0123515	0.0284131	0.0118349	PRKCD/ABCB1	2
GO:0016054	organic acid catabolic process	4/60	282/18866	0.0123761	0.0284265	0.0118405	NOS2/PPARA/FGF2/FABP1	4
GO:0046395	carboxylic acid catabolic process	4/60	282/18866	0.0123761	0.0284265	0.0118405	NOS2/PPARA/FGF2/FABP1	4
GO:0001822	kidney development	4/60	283/18866	0.0125243	0.028745	0.0119731	ACE/VEGFA/MYC/FGF2	4
GO:0007411	axon guidance	4/60	284/18866	0.0126736	0.0290656	0.0121067	VEGFA/PTPN11/MAPK3/PRKCA	4
GO:0006749	glutathione metabolic process	2/60	54/18866	0.0128005	0.0292902	0.0122002	GSTM1/G6PD	2
GO:0010043	response to zinc ion	2/60	54/18866	0.0128005	0.0292902	0.0122002	CREB1/BGLAP	2
GO:0030857	negative regulation of epithelial cell differentiation	2/60	54/18866	0.0128005	0.0292902	0.0122002	VEGFA/CCND1	2
GO:0097485	neuron projection guidance	4/60	285/18866	0.012824	0.0293217	0.0122133	VEGFA/PTPN11/MAPK3/PRKCA	4
GO:0061351	neural precursor cell proliferation	3/60	154/18866	0.0129972	0.0296953	0.012369	VEGFA/EGF/NES	3
GO:1990845	adaptive thermogenesis	3/60	155/18866	0.0132242	0.0301912	0.0125755	VEGFA/ADAM17/TRPV4	3
GO:0060350	endochondral bone morphogenesis	2/60	55/18866	0.0132567	0.0302196	0.0125873	COL1A1/TRPV4	2
GO:0071825	protein-lipid complex subunit organization	2/60	55/18866	0.0132567	0.0302196	0.0125873	ALB/PLA2G2A	2
GO:0030902	hindbrain development	3/60	156/18866	0.0134535	0.0306453	0.0127646	PTPN11/MAP2K1/EGF	3
GO:0010770	positive regulation of cell morphogenesis involved in differentiation	3/60	157/18866	0.0136851	0.0311493	0.0129746	VEGFA/FN1/MAP2K1	3
GO:0010332	response to gamma radiation	2/60	56/18866	0.0137198	0.0311814	0.0129879	CDKN1A/MYC	2
GO:0090183	regulation of kidney development	2/60	56/18866	0.0137198	0.0311814	0.0129879	VEGFA/MYC	2
GO:0032409	regulation of transporter activity	4/60	291/18866	0.0137507	0.0312281	0.0130074	INS/PPARG/PRKCD/ABCB1	4
GO:0072001	renal system development	4/60	292/18866	0.0139092	0.0315627	0.0131468	ACE/VEGFA/MYC/FGF2	4
GO:1903707	negative regulation of hemopoiesis	3/60	158/18866	0.0139189	0.0315627	0.0131468	MYC/LTF/NFKBIA	3
GO:0050777	negative regulation of immune response	3/60	159/18866	0.014155	0.0319378	0.013303	TNF/INS/PPARG	3
GO:1902107	positive regulation of leukocyte differentiation	3/60	159/18866	0.014155	0.0319378	0.013303	TNF/CREB1/PRKCA	3
GO:0001541	ovarian follicle development	2/60	57/18866	0.0141899	0.0319378	0.013303	ESR1/VEGFA	2
GO:0032615	interleukin-12 production	2/60	57/18866	0.0141899	0.0319378	0.013303	PRKCD/TLR2	2
GO:0042743	hydrogen peroxide metabolic process	2/60	57/18866	0.0141899	0.0319378	0.013303	MMP3/STAT3	2
GO:0048016	inositol phosphate-mediated signaling	2/60	57/18866	0.0141899	0.0319378	0.013303	TNF/IGF1	2
GO:0060760	positive regulation of response to cytokine stimulus	2/60	57/18866	0.0141899	0.0319378	0.013303	TLR2/ADAM17	2
GO:0071398	cellular response to fatty acid	2/60	57/18866	0.0141899	0.0319378	0.013303	PPARG/CREB1	2
GO:1903556	negative regulation of tumor necrosis factor superfamily cytokine production	2/60	57/18866	0.0141899	0.0319378	0.013303	IGF1/LTF	2
GO:1905517	macrophage migration	2/60	57/18866	0.0141899	0.0319378	0.013303	MAPK3/TRPV4	2
GO:0048568	embryonic organ development	5/60	451/18866	0.0142041	0.031946	0.0133064	TNF/VEGFA/MAPK3/MAP2K1/NES	5
GO:0044282	small molecule catabolic process	5/60	452/18866	0.0143286	0.0322022	0.0134131	NOS2/PPARA/FGF2/HPRT1/FABP1	5
GO:0051146	striated muscle cell differentiation	4/60	295/18866	0.0143916	0.0323197	0.0134621	VEGFA/IGF1/PPARA/G6PD	4
GO:0002043	blood vessel endothelial cell proliferation involved in sprouting angiogenesis	2/60	58/18866	0.0146669	0.0328648	0.0136891	VEGFA/FGF2	2
GO:0043551	regulation of phosphatidylinositol 3-kinase activity	2/60	58/18866	0.0146669	0.0328648	0.0136891	FGF2/KLF4	2
GO:1903793	positive regulation of anion transport	2/60	58/18866	0.0146669	0.0328648	0.0136891	PRKCD/ABCB1	2
GO:0006874	cellular calcium ion homeostasis	5/60	456/18866	0.0148341	0.0332149	0.013835	ESR1/FGF2/VDR/TRPV4/PRKCB	5
GO:0055088	lipid homeostasis	3/60	163/18866	0.0151222	0.0337988	0.0140782	INS/PPARG/VDR	3
GO:0042306	regulation of protein import into nucleus	2/60	59/18866	0.0151508	0.0337988	0.0140782	PTGS2/PRKCD	2
GO:0043030	regulation of macrophage activation	2/60	59/18866	0.0151508	0.0337988	0.0140782	IL6/MMP8	2
GO:0046456	icosanoid biosynthetic process	2/60	59/18866	0.0151508	0.0337988	0.0140782	PTGS2/ALOX5	2
GO:0048008	platelet-derived growth factor receptor signaling pathway	2/60	59/18866	0.0151508	0.0337988	0.0140782	VEGFA/PTPN11	2
GO:0046661	male sex differentiation	3/60	164/18866	0.0153698	0.034262	0.0142711	ESR1/CCND1/INSR	3
GO:0019229	regulation of vasoconstriction	2/60	60/18866	0.0156415	0.0347909	0.0144914	ACE/PTGS2	2
GO:0030865	cortical cytoskeleton organization	2/60	60/18866	0.0156415	0.0347909	0.0144914	TNF/TRPV4	2
GO:0042093	T-helper cell differentiation	2/60	60/18866	0.0156415	0.0347909	0.0144914	IL6/STAT3	2
GO:0010574	regulation of vascular endothelial growth factor production	2/60	61/18866	0.016139	0.0357922	0.0149085	IL6/PTGS2	2
GO:0043954	cellular component maintenance	2/60	61/18866	0.016139	0.0357922	0.0149085	INS/INSR	2
GO:0045071	negative regulation of viral genome replication	2/60	61/18866	0.016139	0.0357922	0.0149085	TNF/LTF	2
GO:0045843	negative regulation of striated muscle tissue development	2/60	61/18866	0.016139	0.0357922	0.0149085	PPARA/G6PD	2
GO:0055074	calcium ion homeostasis	5/60	468/18866	0.0164226	0.0363944	0.0151593	ESR1/FGF2/VDR/TRPV4/PRKCB	5
GO:0002294	CD4-positive, alpha-beta T cell differentiation involved in immune response	2/60	62/18866	0.0166433	0.0366953	0.0152846	IL6/STAT3	2
GO:0010518	positive regulation of phospholipase activity	2/60	62/18866	0.0166433	0.0366953	0.0152846	ESR1/FGF2	2
GO:0010803	regulation of tumor necrosis factor-mediated signaling pathway	2/60	62/18866	0.0166433	0.0366953	0.0152846	TNF/ADAM17	2
GO:0045824	negative regulation of innate immune response	2/60	62/18866	0.0166433	0.0366953	0.0152846	INS/PPARG	2
GO:0048635	negative regulation of muscle organ development	2/60	62/18866	0.0166433	0.0366953	0.0152846	PPARA/G6PD	2
GO:1904589	regulation of protein import	2/60	62/18866	0.0166433	0.0366953	0.0152846	PTGS2/PRKCD	2
GO:2000351	regulation of endothelial cell apoptotic process	2/60	62/18866	0.0166433	0.0366953	0.0152846	TNF/TERT	2
GO:0010769	regulation of cell morphogenesis involved in differentiation	4/60	310/18866	0.0169634	0.0373466	0.015556	VEGFA/FN1/SPP1/MAP2K1	4
GO:0090287	regulation of cellular response to growth factor stimulus	4/60	310/18866	0.0169634	0.0373466	0.015556	ITGB3/FGF2/ADAM17/PRKCB	4
GO:0002287	alpha-beta T cell activation involved in immune response	2/60	63/18866	0.0171542	0.037657	0.0156852	IL6/STAT3	2
GO:0002293	alpha-beta T cell differentiation involved in immune response	2/60	63/18866	0.0171542	0.037657	0.0156852	IL6/STAT3	2
GO:0046530	photoreceptor cell differentiation	2/60	63/18866	0.0171542	0.037657	0.0156852	VEGFA/STAT3	2
GO:0046622	positive regulation of organ growth	2/60	63/18866	0.0171542	0.037657	0.0156852	IGF1/FGF2	2
GO:0001906	cell killing	3/60	172/18866	0.0174327	0.0382407	0.0159283	NOS2/HPRT1/LTF	3
GO:0001885	endothelial cell development	2/60	64/18866	0.0176717	0.0386809	0.0161117	TNF/VEGFA	2
GO:0033344	cholesterol efflux	2/60	64/18866	0.0176717	0.0386809	0.0161117	NFKBIA/EGF	2
GO:1901862	negative regulation of muscle tissue development	2/60	64/18866	0.0176717	0.0386809	0.0161117	PPARA/G6PD	2
GO:0006633	fatty acid biosynthetic process	3/60	173/18866	0.0177009	0.0387168	0.0161266	PTGS2/GSTM1/ALOX5	3
GO:0010469	regulation of signaling receptor activity	3/60	174/18866	0.0179715	0.0392801	0.0163613	PRKCD/ADAM17/EGF	3
GO:0031640	killing of cells of other organism	2/60	65/18866	0.0181959	0.0397132	0.0165417	NOS2/LTF	2
GO:0048645	animal organ formation	2/60	65/18866	0.0181959	0.0397132	0.0165417	MAPK3/MAP2K1	2
GO:0034394	protein localization to cell surface	2/60	66/18866	0.0187266	0.0408126	0.0169996	TNF/EGF	2
GO:0046824	positive regulation of nucleocytoplasmic transport	2/60	66/18866	0.0187266	0.0408126	0.0169996	PTGS2/PRKCD	2
GO:0043550	regulation of lipid kinase activity	2/60	67/18866	0.0192638	0.0418327	0.0174245	FGF2/KLF4	2
GO:0045123	cellular extravasation	2/60	67/18866	0.0192638	0.0418327	0.0174245	TNF/ITGAL	2
GO:0046513	ceramide biosynthetic process	2/60	67/18866	0.0192638	0.0418327	0.0174245	TNF/PRKCD	2
GO:0050918	positive chemotaxis	2/60	67/18866	0.0192638	0.0418327	0.0174245	VEGFA/FGF2	2
GO:0072678	T cell migration	2/60	67/18866	0.0192638	0.0418327	0.0174245	ADAM17/ITGAL	2
GO:0002637	regulation of immunoglobulin production	2/60	68/18866	0.0198074	0.0428594	0.0178522	TNF/IL6	2
GO:0002753	cytoplasmic pattern recognition receptor signaling pathway	2/60	68/18866	0.0198074	0.0428594	0.0178522	NFKBIA/RELA	2
GO:0050766	positive regulation of phagocytosis	2/60	68/18866	0.0198074	0.0428594	0.0178522	TNF/PPARG	2
GO:0051148	negative regulation of muscle cell differentiation	2/60	68/18866	0.0198074	0.0428594	0.0178522	PPARA/G6PD	2
GO:0072577	endothelial cell apoptotic process	2/60	68/18866	0.0198074	0.0428594	0.0178522	TNF/TERT	2
GO:1905330	regulation of morphogenesis of an epithelium	3/60	181/18866	0.01993	0.0430694	0.0179397	ESR1/TNF/VEGFA	3
GO:0072503	cellular divalent inorganic cation homeostasis	5/60	492/18866	0.0199329	0.0430694	0.0179397	ESR1/FGF2/VDR/TRPV4/PRKCB	5
GO:0007004	telomere maintenance via telomerase	2/60	69/18866	0.0203575	0.0438927	0.0182826	TERT/MAPK3	2
GO:0042698	ovulation cycle	2/60	69/18866	0.0203575	0.0438927	0.0182826	ESR1/PCNA	2
GO:0050854	regulation of antigen receptor-mediated signaling pathway	2/60	69/18866	0.0203575	0.0438927	0.0182826	RELA/PRKCB	2
GO:0043433	negative regulation of DNA-binding transcription factor activity	3/60	183/18866	0.0205105	0.0441911	0.0184069	ESR1/KLF4/NFKBIA	3
GO:0046328	regulation of JNK cascade	3/60	184/18866	0.0208042	0.044792	0.0186571	TNF/MMP8/TRPV4	3
GO:0006879	cellular iron ion homeostasis	2/60	70/18866	0.0209139	0.0449323	0.0187156	MYC/LTF	2
GO:0032374	regulation of cholesterol transport	2/60	70/18866	0.0209139	0.0449323	0.0187156	NFKBIA/EGF	2
GO:0050795	regulation of behavior	2/60	70/18866	0.0209139	0.0449323	0.0187156	INS/STAT3	2
GO:0043010	camera-type eye development	4/60	332/18866	0.0212295	0.0455778	0.0189845	VEGFA/FGF2/KLF4/NES	4
GO:0043488	regulation of mRNA stability	3/60	186/18866	0.0213986	0.0458758	0.0191086	PRKCD/PRKCA/MYD88	3
GO:0051147	regulation of muscle cell differentiation	3/60	186/18866	0.0213986	0.0458758	0.0191086	IGF1/PPARA/G6PD	3
GO:0002292	T cell differentiation involved in immune response	2/60	71/18866	0.0214767	0.0459781	0.0191512	IL6/STAT3	2
GO:0035690	cellular response to drug	2/60	71/18866	0.0214767	0.0459781	0.0191512	NOS2/MYC	2
GO:0002285	lymphocyte activation involved in immune response	3/60	187/18866	0.0216993	0.0463889	0.0193223	IL6/STAT3/ITGAL	3
GO:0043409	negative regulation of MAPK cascade	3/60	187/18866	0.0216993	0.0463889	0.0193223	MYC/PRKCD/KLF4	3
GO:0031345	negative regulation of cell projection organization	3/60	188/18866	0.0220022	0.0470034	0.0195783	SPP1/PRKCD/TRPV4	3
GO:0061035	regulation of cartilage development	2/60	72/18866	0.0220457	0.047063	0.0196031	PTPN11/RELA	2
GO:0006575	cellular modified amino acid metabolic process	3/60	190/18866	0.0226152	0.0481552	0.020058	GSTM1/G6PD/PLA2G2A	3
GO:0051048	negative regulation of secretion	3/60	190/18866	0.0226152	0.0481552	0.020058	INS/PTPN11/EGF	3
GO:0010517	regulation of phospholipase activity	2/60	73/18866	0.022621	0.0481552	0.020058	ESR1/FGF2	2
GO:0051966	regulation of synaptic transmission, glutamatergic	2/60	73/18866	0.022621	0.0481552	0.020058	TNF/PTGS2	2
GO:0048167	regulation of synaptic plasticity	3/60	191/18866	0.0229252	0.0487684	0.0203135	INS/PTGS2/CREB1	3
GO:0006635	fatty acid beta-oxidation	2/60	74/18866	0.0232025	0.0493236	0.0205447	PPARA/FABP1	2
GO:0071248	cellular response to metal ion	3/60	193/18866	0.0235521	0.0500317	0.0208396	PTGS2/CREB1/MAPK3	3
GO:0001707	mesoderm formation	2/60	75/18866	0.0237901	0.0503251	0.0209619	ITGB3/KLF4	2
GO:0030858	positive regulation of epithelial cell differentiation	2/60	75/18866	0.0237901	0.0503251	0.0209619	FGF2/VDR	2
GO:0035924	cellular response to vascular endothelial growth factor stimulus	2/60	75/18866	0.0237901	0.0503251	0.0209619	VEGFA/RELA	2
GO:0038034	signal transduction in absence of ligand	2/60	75/18866	0.0237901	0.0503251	0.0209619	TNF/TERT	2
GO:0050805	negative regulation of synaptic transmission	2/60	75/18866	0.0237901	0.0503251	0.0209619	PTGS2/BCHE	2
GO:0097192	extrinsic apoptotic signaling pathway in absence of ligand	2/60	75/18866	0.0237901	0.0503251	0.0209619	TNF/TERT	2
GO:0046390	ribose phosphate biosynthetic process	3/60	194/18866	0.023869	0.0504569	0.0210168	STAT3/G6PD/HPRT1	3
GO:0043487	regulation of RNA stability	3/60	195/18866	0.0241883	0.0510604	0.0212681	PRKCD/PRKCA/MYD88	3
GO:1901136	carbohydrate derivative catabolic process	3/60	195/18866	0.0241883	0.0510604	0.0212681	PRKCD/FGF2/HPRT1	3
GO:0007265	Ras protein signal transduction	4/60	346/18866	0.0242593	0.0511746	0.0213157	CDKN1A/IGF1/CDK2/FGF2	4
GO:0006278	RNA-dependent DNA biosynthetic process	2/60	76/18866	0.0243838	0.0513655	0.0213952	TERT/MAPK3	2
GO:0060193	positive regulation of lipase activity	2/60	76/18866	0.0243838	0.0513655	0.0213952	ESR1/FGF2	2
GO:0006164	purine nucleotide biosynthetic process	3/60	197/18866	0.0248338	0.0522408	0.0217598	NOS2/STAT3/HPRT1	3
GO:0006694	steroid biosynthetic process	3/60	197/18866	0.0248338	0.0522408	0.0217598	TNF/G6PD/VDR	3
GO:0048332	mesoderm morphogenesis	2/60	77/18866	0.0249835	0.0524828	0.0218606	ITGB3/KLF4	2
GO:1903201	regulation of oxidative stress-induced cell death	2/60	77/18866	0.0249835	0.0524828	0.0218606	INS/MMP3	2
GO:0001895	retina homeostasis	2/60	78/18866	0.0255893	0.0536064	0.0223286	ALB/LTF	2
GO:0042310	vasoconstriction	2/60	78/18866	0.0255893	0.0536064	0.0223286	ACE/PTGS2	2
GO:0043367	CD4-positive, alpha-beta T cell differentiation	2/60	78/18866	0.0255893	0.0536064	0.0223286	IL6/STAT3	2
GO:0043900	regulation of multi-organism process	2/60	78/18866	0.0255893	0.0536064	0.0223286	VEGFA/IGF1	2
GO:0010389	regulation of G2/M transition of mitotic cell cycle	3/60	200/18866	0.0258195	0.0540511	0.0225139	CDKN1A/CDK2/CCND1	3
GO:0031016	pancreas development	2/60	79/18866	0.0262011	0.0547742	0.022815	IL6/INSR	2
GO:0042246	tissue regeneration	2/60	79/18866	0.0262011	0.0547742	0.022815	CDKN1A/IGF1	2
GO:0051251	positive regulation of lymphocyte activation	4/60	357/18866	0.0268156	0.0559494	0.0233046	IL6/CDKN1A/PTPN11/IGF1	4
GO:0014032	neural crest cell development	2/60	80/18866	0.0268187	0.0559494	0.0233046	FN1/MAPK3	2
GO:0032204	regulation of telomere maintenance	2/60	80/18866	0.0268187	0.0559494	0.0233046	MYC/MAPK3	2
GO:0001960	negative regulation of cytokine-mediated signaling pathway	2/60	81/18866	0.0274423	0.0571321	0.0237972	IL6/PPARG	2
GO:0010833	telomere maintenance via telomere lengthening	2/60	81/18866	0.0274423	0.0571321	0.0237972	TERT/MAPK3	2
GO:0033238	regulation of cellular amine metabolic process	2/60	81/18866	0.0274423	0.0571321	0.0237972	INS/HPRT1	2
GO:0030193	regulation of blood coagulation	2/60	82/18866	0.0280717	0.0583221	0.0242928	PRKCD/PRKCA	2
GO:1902930	regulation of alcohol biosynthetic process	2/60	82/18866	0.0280717	0.0583221	0.0242928	TNF/VDR	2
GO:1903671	negative regulation of sprouting angiogenesis	2/60	82/18866	0.0280717	0.0583221	0.0242928	ALOX5/KLF4	2
GO:0043687	post-translational protein modification	4/60	363/18866	0.0282759	0.058706	0.0244527	IL6/ALB/FN1/SPP1	4
GO:0061013	regulation of mRNA catabolic process	3/60	208/18866	0.02855	0.0591938	0.0246559	PRKCD/PRKCA/MYD88	3
GO:0072522	purine-containing compound biosynthetic process	3/60	208/18866	0.02855	0.0591938	0.0246559	NOS2/STAT3/HPRT1	3
GO:0002718	regulation of cytokine production involved in immune response	2/60	83/18866	0.028707	0.0593565	0.0247237	TNF/IL6	2
GO:0014855	striated muscle cell proliferation	2/60	83/18866	0.028707	0.0593565	0.0247237	STAT3/FGF2	2
GO:1900046	regulation of hemostasis	2/60	83/18866	0.028707	0.0593565	0.0247237	PRKCD/PRKCA	2
GO:2000243	positive regulation of reproductive process	2/60	83/18866	0.028707	0.0593565	0.0247237	VEGFA/INSR	2
GO:0002449	lymphocyte mediated immunity	4/60	366/18866	0.0290236	0.0599702	0.0249793	TNF/IL6/PRKCD/HPRT1	4
GO:0046394	carboxylic acid biosynthetic process	4/60	367/18866	0.0292755	0.060434	0.0251725	PTGS2/GSTM1/ALOX5/EGF	4
GO:0014031	mesenchymal cell development	2/60	84/18866	0.0293479	0.060434	0.0251725	FN1/MAPK3	2
GO:0048864	stem cell development	2/60	84/18866	0.0293479	0.060434	0.0251725	FN1/MAPK3	2
GO:0050886	endocrine process	2/60	84/18866	0.0293479	0.060434	0.0251725	ACE/PTPN11	2
GO:0097061	dendritic spine organization	2/60	84/18866	0.0293479	0.060434	0.0251725	INS/INSR	2
GO:0016053	organic acid biosynthetic process	4/60	368/18866	0.0295286	0.0607647	0.0253102	PTGS2/GSTM1/ALOX5/EGF	4
GO:0002703	regulation of leukocyte mediated immunity	3/60	211/18866	0.0296122	0.0608952	0.0253646	TNF/IL6/NOS2	3
GO:0032092	positive regulation of protein binding	2/60	85/18866	0.0299946	0.0615561	0.0256399	ACE/TERT	2
GO:0034502	protein localization to chromosome	2/60	85/18866	0.0299946	0.0615561	0.0256399	ESR1/TERT	2
GO:0070509	calcium ion import	2/60	85/18866	0.0299946	0.0615561	0.0256399	TRPV4/EGF	2
GO:0007254	JNK cascade	3/60	213/18866	0.0303319	0.062206	0.0259106	TNF/MMP8/TRPV4	3
GO:0001776	leukocyte homeostasis	2/60	86/18866	0.030647	0.0624914	0.0260295	IL6/ADAM17	2
GO:0006919	activation of cysteine-type endopeptidase activity involved in apoptotic process	2/60	86/18866	0.030647	0.0624914	0.0260295	TNF/PPARG	2
GO:0009791	post-embryonic development	2/60	86/18866	0.030647	0.0624914	0.0260295	VEGFA/KLF4	2
GO:0045445	myoblast differentiation	2/60	86/18866	0.030647	0.0624914	0.0260295	TNF/IGF1	2
GO:1903901	negative regulation of viral life cycle	2/60	86/18866	0.030647	0.0624914	0.0260295	TNF/LTF	2
GO:0050870	positive regulation of T cell activation	3/60	214/18866	0.0306952	0.0624914	0.0260295	IL6/PTPN11/IGF1	3
GO:0001942	hair follicle development	2/60	87/18866	0.031305	0.0624914	0.0260295	TNF/RELA	2
GO:0048013	ephrin receptor signaling pathway	2/60	87/18866	0.031305	0.0624914	0.0260295	MMP2/PTPN11	2
GO:0051781	positive regulation of cell division	2/60	87/18866	0.031305	0.0624914	0.0260295	VEGFA/FGF2	2
GO:0055072	iron ion homeostasis	2/60	87/18866	0.031305	0.0624914	0.0260295	MYC/LTF	2
GO:0060291	long-term synaptic potentiation	2/60	87/18866	0.031305	0.0624914	0.0260295	INS/CREB1	2
GO:0002291	T cell activation via T cell receptor contact with antigen bound to MHC molecule on antigen presenting cell	1/60	10/18866	0.0313593	0.0624914	0.0260295	ITGAL	1
GO:0002676	regulation of chronic inflammatory response	1/60	10/18866	0.0313593	0.0624914	0.0260295	TNF	1
GO:0002934	desmosome organization	1/60	10/18866	0.0313593	0.0624914	0.0260295	PRKCA	1
GO:0006188	IMP biosynthetic process	1/60	10/18866	0.0313593	0.0624914	0.0260295	HPRT1	1
GO:0006971	hypotonic response	1/60	10/18866	0.0313593	0.0624914	0.0260295	TRPV4	1
GO:0007220	Notch receptor processing	1/60	10/18866	0.0313593	0.0624914	0.0260295	ADAM17	1
GO:0009113	purine nucleobase biosynthetic process	1/60	10/18866	0.0313593	0.0624914	0.0260295	HPRT1	1
GO:0010944	negative regulation of transcription by competitive promoter binding	1/60	10/18866	0.0313593	0.0624914	0.0260295	CREB1	1
GO:0021936	regulation of cerebellar granule cell precursor proliferation	1/60	10/18866	0.0313593	0.0624914	0.0260295	EGF	1
GO:0032661	regulation of interleukin-18 production	1/60	10/18866	0.0313593	0.0624914	0.0260295	TLR2	1
GO:0035933	glucocorticoid secretion	1/60	10/18866	0.0313593	0.0624914	0.0260295	PTPN11	1
GO:0042541	hemoglobin biosynthetic process	1/60	10/18866	0.0313593	0.0624914	0.0260295	KLF4	1
GO:0048739	cardiac muscle fiber development	1/60	10/18866	0.0313593	0.0624914	0.0260295	VEGFA	1
GO:0050861	positive regulation of B cell receptor signaling pathway	1/60	10/18866	0.0313593	0.0624914	0.0260295	PRKCB	1
GO:0060068	vagina development	1/60	10/18866	0.0313593	0.0624914	0.0260295	ESR1	1
GO:0060502	epithelial cell proliferation involved in lung morphogenesis	1/60	10/18866	0.0313593	0.0624914	0.0260295	MAP2K1	1
GO:0070091	glucagon secretion	1/60	10/18866	0.0313593	0.0624914	0.0260295	IL6	1
GO:0070092	regulation of glucagon secretion	1/60	10/18866	0.0313593	0.0624914	0.0260295	IL6	1
GO:0071104	response to interleukin-9	1/60	10/18866	0.0313593	0.0624914	0.0260295	STAT3	1
GO:0071394	cellular response to testosterone stimulus	1/60	10/18866	0.0313593	0.0624914	0.0260295	SPP1	1
GO:0071649	regulation of chemokine (C-C motif) ligand 5 production	1/60	10/18866	0.0313593	0.0624914	0.0260295	TRPV4	1
GO:0072203	cell proliferation involved in metanephros development	1/60	10/18866	0.0313593	0.0624914	0.0260295	MYC	1
GO:0090037	positive regulation of protein kinase C signaling	1/60	10/18866	0.0313593	0.0624914	0.0260295	VEGFA	1
GO:0097050	type B pancreatic cell apoptotic process	1/60	10/18866	0.0313593	0.0624914	0.0260295	IL6	1
GO:1900222	negative regulation of amyloid-beta clearance	1/60	10/18866	0.0313593	0.0624914	0.0260295	TNF	1
GO:1901725	regulation of histone deacetylase activity	1/60	10/18866	0.0313593	0.0624914	0.0260295	VEGFA	1
GO:1902946	protein localization to early endosome	1/60	10/18866	0.0313593	0.0624914	0.0260295	EGF	1
GO:1904672	regulation of somatic stem cell population maintenance	1/60	10/18866	0.0313593	0.0624914	0.0260295	MYC	1
GO:2000048	negative regulation of cell-cell adhesion mediated by cadherin	1/60	10/18866	0.0313593	0.0624914	0.0260295	VEGFA	1
GO:2000169	regulation of peptidyl-cysteine S-nitrosylation	1/60	10/18866	0.0313593	0.0624914	0.0260295	ACE	1
GO:2000659	regulation of interleukin-1-mediated signaling pathway	1/60	10/18866	0.0313593	0.0624914	0.0260295	IL6	1
GO:2001225	regulation of chloride transport	1/60	10/18866	0.0313593	0.0624914	0.0260295	ABCB1	1
GO:0010810	regulation of cell-substrate adhesion	3/60	217/18866	0.0317989	0.063284	0.0263596	VEGFA/FN1/COL1A1	3
GO:1902749	regulation of cell cycle G2/M phase transition	3/60	217/18866	0.0317989	0.063284	0.0263596	CDKN1A/CDK2/CCND1	3
GO:0050818	regulation of coagulation	2/60	88/18866	0.0319686	0.0635382	0.0264655	PRKCD/PRKCA	2
GO:1901879	regulation of protein depolymerization	2/60	88/18866	0.0319686	0.0635382	0.0264655	TRPV4/NES	2
GO:0050670	regulation of lymphocyte proliferation	3/60	219/18866	0.0325462	0.0646437	0.026926	IL6/CDKN1A/IGF1	3
GO:0014033	neural crest cell differentiation	2/60	89/18866	0.0326378	0.0646981	0.0269486	FN1/MAPK3	2
GO:0022404	molting cycle process	2/60	89/18866	0.0326378	0.0646981	0.0269486	TNF/RELA	2
GO:0022405	hair cycle process	2/60	89/18866	0.0326378	0.0646981	0.0269486	TNF/RELA	2
GO:0032944	regulation of mononuclear cell proliferation	3/60	221/18866	0.0333027	0.0656081	0.0273277	IL6/CDKN1A/IGF1	3
GO:0042058	regulation of epidermal growth factor receptor signaling pathway	2/60	90/18866	0.0333125	0.0656081	0.0273277	ADAM17/EGF	2
GO:0098773	skin epidermis development	2/60	90/18866	0.0333125	0.0656081	0.0273277	TNF/RELA	2
GO:0001701	in utero embryonic development	4/60	383/18866	0.0334835	0.0656081	0.0273277	VEGFA/IGF1/MAP2K1/POU5F1	4
GO:0006094	gluconeogenesis	2/60	91/18866	0.0339926	0.0656081	0.0273277	INS/PPARA	2
GO:0015914	phospholipid transport	2/60	91/18866	0.0339926	0.0656081	0.0273277	PRKCD/ABCB1	2
GO:0045682	regulation of epidermis development	2/60	91/18866	0.0339926	0.0656081	0.0273277	TNF/VDR	2
GO:0060333	interferon-gamma-mediated signaling pathway	2/60	91/18866	0.0339926	0.0656081	0.0273277	PPARG/PRKCD	2
GO:0097306	cellular response to alcohol	2/60	91/18866	0.0339926	0.0656081	0.0273277	PPARG/KLF4	2
GO:0002699	positive regulation of immune effector process	3/60	223/18866	0.0340684	0.0656081	0.0273277	TNF/IL6/NOS2	3
GO:0006527	arginine catabolic process	1/60	11/18866	0.0344415	0.0656081	0.0273277	NOS2	1
GO:0009629	response to gravity	1/60	11/18866	0.0344415	0.0656081	0.0273277	BGLAP	1
GO:0019371	cyclooxygenase pathway	1/60	11/18866	0.0344415	0.0656081	0.0273277	PTGS2	1
GO:0030422	production of siRNA involved in RNA interference	1/60	11/18866	0.0344415	0.0656081	0.0273277	TERT	1
GO:0031284	positive regulation of guanylate cyclase activity	1/60	11/18866	0.0344415	0.0656081	0.0273277	NOS2	1
GO:0031915	positive regulation of synaptic plasticity	1/60	11/18866	0.0344415	0.0656081	0.0273277	PTGS2	1
GO:0033210	leptin-mediated signaling pathway	1/60	11/18866	0.0344415	0.0656081	0.0273277	STAT3	1
GO:0033327	Leydig cell differentiation	1/60	11/18866	0.0344415	0.0656081	0.0273277	CCND1	1
GO:0033860	regulation of NAD(P)H oxidase activity	1/60	11/18866	0.0344415	0.0656081	0.0273277	INS	1
GO:0034115	negative regulation of heterotypic cell-cell adhesion	1/60	11/18866	0.0344415	0.0656081	0.0273277	KLF4	1
GO:0035768	endothelial cell chemotaxis to fibroblast growth factor	1/60	11/18866	0.0344415	0.0656081	0.0273277	FGF2	1
GO:0042789	mRNA transcription by RNA polymerase II	1/60	11/18866	0.0344415	0.0656081	0.0273277	STAT3	1
GO:0043471	regulation of cellular carbohydrate catabolic process	1/60	11/18866	0.0344415	0.0656081	0.0273277	INS	1
GO:0043589	skin morphogenesis	1/60	11/18866	0.0344415	0.0656081	0.0273277	COL1A1	1
GO:0048875	chemical homeostasis within a tissue	1/60	11/18866	0.0344415	0.0656081	0.0273277	VEGFA	1
GO:0051024	positive regulation of immunoglobulin secretion	1/60	11/18866	0.0344415	0.0656081	0.0273277	IL6	1
GO:0051610	serotonin uptake	1/60	11/18866	0.0344415	0.0656081	0.0273277	ITGB3	1
GO:0051673	membrane disruption in other organism	1/60	11/18866	0.0344415	0.0656081	0.0273277	LTF	1
GO:0051712	positive regulation of killing of cells of other organism	1/60	11/18866	0.0344415	0.0656081	0.0273277	NOS2	1
GO:0051974	negative regulation of telomerase activity	1/60	11/18866	0.0344415	0.0656081	0.0273277	PPARG	1
GO:0060281	regulation of oocyte development	1/60	11/18866	0.0344415	0.0656081	0.0273277	IGF1	1
GO:0060525	prostate glandular acinus development	1/60	11/18866	0.0344415	0.0656081	0.0273277	ESR1	1
GO:0060947	cardiac vascular smooth muscle cell differentiation	1/60	11/18866	0.0344415	0.0656081	0.0273277	VEGFA	1
GO:0061307	cardiac neural crest cell differentiation involved in heart development	1/60	11/18866	0.0344415	0.0656081	0.0273277	MAPK3	1
GO:0061308	cardiac neural crest cell development involved in heart development	1/60	11/18866	0.0344415	0.0656081	0.0273277	MAPK3	1
GO:0070106	interleukin-27-mediated signaling pathway	1/60	11/18866	0.0344415	0.0656081	0.0273277	STAT3	1
GO:0070339	response to bacterial lipopeptide	1/60	11/18866	0.0344415	0.0656081	0.0273277	TLR2	1
GO:0070417	cellular response to cold	1/60	11/18866	0.0344415	0.0656081	0.0273277	NFKBIA	1
GO:0070587	regulation of cell-cell adhesion involved in gastrulation	1/60	11/18866	0.0344415	0.0656081	0.0273277	KLF4	1
GO:0070673	response to interleukin-18	1/60	11/18866	0.0344415	0.0656081	0.0273277	ALOX5	1
GO:0070757	interleukin-35-mediated signaling pathway	1/60	11/18866	0.0344415	0.0656081	0.0273277	STAT3	1
GO:0071220	cellular response to bacterial lipoprotein	1/60	11/18866	0.0344415	0.0656081	0.0273277	TLR2	1
GO:0071221	cellular response to bacterial lipopeptide	1/60	11/18866	0.0344415	0.0656081	0.0273277	TLR2	1
GO:0071609	chemokine (C-C motif) ligand 5 production	1/60	11/18866	0.0344415	0.0656081	0.0273277	TRPV4	1
GO:0071803	positive regulation of podosome assembly	1/60	11/18866	0.0344415	0.0656081	0.0273277	TNF	1
GO:0071838	cell proliferation in bone marrow	1/60	11/18866	0.0344415	0.0656081	0.0273277	ACE	1
GO:0090269	fibroblast growth factor production	1/60	11/18866	0.0344415	0.0656081	0.0273277	PTGS2	1
GO:0090270	regulation of fibroblast growth factor production	1/60	11/18866	0.0344415	0.0656081	0.0273277	PTGS2	1
GO:0106049	regulation of cellular response to osmotic stress	1/60	11/18866	0.0344415	0.0656081	0.0273277	PTGS2	1
GO:0140052	cellular response to oxidised low-density lipoprotein particle stimulus	1/60	11/18866	0.0344415	0.0656081	0.0273277	MYD88	1
GO:0150104	transport across blood-brain barrier	1/60	11/18866	0.0344415	0.0656081	0.0273277	ABCB1	1
GO:1901033	positive regulation of response to reactive oxygen species	1/60	11/18866	0.0344415	0.0656081	0.0273277	TNF	1
GO:1902033	regulation of hematopoietic stem cell proliferation	1/60	11/18866	0.0344415	0.0656081	0.0273277	ACE	1
GO:1903011	negative regulation of bone development	1/60	11/18866	0.0344415	0.0656081	0.0273277	LTF	1
GO:1903265	positive regulation of tumor necrosis factor-mediated signaling pathway	1/60	11/18866	0.0344415	0.0656081	0.0273277	ADAM17	1
GO:1903980	positive regulation of microglial cell activation	1/60	11/18866	0.0344415	0.0656081	0.0273277	MMP8	1
GO:1905879	regulation of oogenesis	1/60	11/18866	0.0344415	0.0656081	0.0273277	IGF1	1
GO:2000544	regulation of endothelial cell chemotaxis to fibroblast growth factor	1/60	11/18866	0.0344415	0.0656081	0.0273277	FGF2	1
GO:2000551	regulation of T-helper 2 cell cytokine production	1/60	11/18866	0.0344415	0.0656081	0.0273277	IL6	1
GO:2000628	regulation of miRNA metabolic process	1/60	11/18866	0.0344415	0.0656081	0.0273277	RELA	1
GO:2001138	regulation of phospholipid transport	1/60	11/18866	0.0344415	0.0656081	0.0273277	PRKCD	1
GO:2001140	positive regulation of phospholipid transport	1/60	11/18866	0.0344415	0.0656081	0.0273277	PRKCD	1
GO:0031058	positive regulation of histone modification	2/60	92/18866	0.0346782	0.0659758	0.0274808	VEGFA/MAPK3	2
GO:0106027	neuron projection organization	2/60	92/18866	0.0346782	0.0659758	0.0274808	INS/INSR	2
GO:2001020	regulation of response to DNA damage stimulus	3/60	226/18866	0.0352342	0.0669914	0.0279039	PCNA/MYC/PRKCD	3
GO:0032088	negative regulation of NF-kappaB transcription factor activity	2/60	93/18866	0.0353692	0.0671637	0.0279756	KLF4/NFKBIA	2
GO:0051702	interaction with symbiont	2/60	93/18866	0.0353692	0.0671637	0.0279756	FN1/LTF	2
GO:0042692	muscle cell differentiation	4/60	390/18866	0.0354306	0.0672381	0.0280066	VEGFA/IGF1/PPARA/G6PD	4
GO:0010660	regulation of muscle cell apoptotic process	2/60	94/18866	0.0360655	0.0683145	0.0284549	PPARG/IGF1	2
GO:0019319	hexose biosynthetic process	2/60	94/18866	0.0360655	0.0683145	0.0284549	INS/PPARA	2
GO:0051591	response to cAMP	2/60	94/18866	0.0360655	0.0683145	0.0284549	COL1A1/RELA	2
GO:0050807	regulation of synapse organization	3/60	229/18866	0.0364205	0.0688176	0.0286645	TNF/INS/TLR2	3
GO:0031346	positive regulation of cell projection organization	4/60	394/18866	0.0365724	0.0688176	0.0286645	INS/VEGFA/FN1/MAP2K1	4
GO:0050709	negative regulation of protein secretion	2/60	95/18866	0.0367672	0.0688176	0.0286645	INS/PTPN11	2
GO:0060337	type I interferon signaling pathway	2/60	95/18866	0.0367672	0.0688176	0.0286645	PTPN11/MYD88	2
GO:0071357	cellular response to type I interferon	2/60	95/18866	0.0367672	0.0688176	0.0286645	PTPN11/MYD88	2
GO:0098657	import into cell	3/60	230/18866	0.0368204	0.0688176	0.0286645	ITGB3/LTF/TRPV4	3
GO:0035249	synaptic transmission, glutamatergic	2/60	96/18866	0.0374741	0.0688176	0.0286645	TNF/PTGS2	2
GO:0000185	activation of MAPKKK activity	1/60	12/18866	0.0375141	0.0688176	0.0286645	TNF	1
GO:0002002	regulation of angiotensin levels in blood	1/60	12/18866	0.0375141	0.0688176	0.0286645	ACE	1
GO:0002003	angiotensin maturation	1/60	12/18866	0.0375141	0.0688176	0.0286645	ACE	1
GO:0002024	diet induced thermogenesis	1/60	12/18866	0.0375141	0.0688176	0.0286645	TRPV4	1
GO:0002551	mast cell chemotaxis	1/60	12/18866	0.0375141	0.0688176	0.0286645	VEGFA	1
GO:0002863	positive regulation of inflammatory response to antigenic stimulus	1/60	12/18866	0.0375141	0.0688176	0.0286645	TNF	1
GO:0002923	regulation of humoral immune response mediated by circulating immunoglobulin	1/60	12/18866	0.0375141	0.0688176	0.0286645	TNF	1
GO:0010232	vascular transport	1/60	12/18866	0.0375141	0.0688176	0.0286645	ABCB1	1
GO:0014745	negative regulation of muscle adaptation	1/60	12/18866	0.0375141	0.0688176	0.0286645	KLF4	1
GO:0031392	regulation of prostaglandin biosynthetic process	1/60	12/18866	0.0375141	0.0688176	0.0286645	PTGS2	1
GO:0032490	detection of molecule of bacterial origin	1/60	12/18866	0.0375141	0.0688176	0.0286645	TLR2	1
GO:0032621	interleukin-18 production	1/60	12/18866	0.0375141	0.0688176	0.0286645	TLR2	1
GO:0033234	negative regulation of protein sumoylation	1/60	12/18866	0.0375141	0.0688176	0.0286645	RELA	1
GO:0033629	negative regulation of cell adhesion mediated by integrin	1/60	12/18866	0.0375141	0.0688176	0.0286645	PTPN11	1
GO:0033690	positive regulation of osteoblast proliferation	1/60	12/18866	0.0375141	0.0688176	0.0286645	LTF	1
GO:0035766	cell chemotaxis to fibroblast growth factor	1/60	12/18866	0.0375141	0.0688176	0.0286645	FGF2	1
GO:0036005	response to macrophage colony-stimulating factor	1/60	12/18866	0.0375141	0.0688176	0.0286645	TLR2	1
GO:0036006	cellular response to macrophage colony-stimulating factor stimulus	1/60	12/18866	0.0375141	0.0688176	0.0286645	TLR2	1
GO:0038063	collagen-activated tyrosine kinase receptor signaling pathway	1/60	12/18866	0.0375141	0.0688176	0.0286645	COL1A1	1
GO:0042178	xenobiotic catabolic process	1/60	12/18866	0.0375141	0.0688176	0.0286645	GSTM1	1
GO:0051657	maintenance of organelle location	1/60	12/18866	0.0375141	0.0688176	0.0286645	ALB	1
GO:0051798	positive regulation of hair follicle development	1/60	12/18866	0.0375141	0.0688176	0.0286645	TNF	1
GO:0060019	radial glial cell differentiation	1/60	12/18866	0.0375141	0.0688176	0.0286645	STAT3	1
GO:0060442	branching involved in prostate gland morphogenesis	1/60	12/18866	0.0375141	0.0688176	0.0286645	ESR1	1
GO:0060736	prostate gland growth	1/60	12/18866	0.0375141	0.0688176	0.0286645	ESR1	1
GO:0061517	macrophage proliferation	1/60	12/18866	0.0375141	0.0688176	0.0286645	MAPK3	1
GO:0070586	cell-cell adhesion involved in gastrulation	1/60	12/18866	0.0375141	0.0688176	0.0286645	KLF4	1
GO:0071472	cellular response to salt stress	1/60	12/18866	0.0375141	0.0688176	0.0286645	TRPV4	1
GO:0071639	positive regulation of monocyte chemotactic protein-1 production	1/60	12/18866	0.0375141	0.0688176	0.0286645	TRPV4	1
GO:0071679	commissural neuron axon guidance	1/60	12/18866	0.0375141	0.0688176	0.0286645	VEGFA	1
GO:0072584	caveolin-mediated endocytosis	1/60	12/18866	0.0375141	0.0688176	0.0286645	MAPK3	1
GO:0090331	negative regulation of platelet aggregation	1/60	12/18866	0.0375141	0.0688176	0.0286645	PRKCD	1
GO:0099149	regulation of postsynaptic neurotransmitter receptor internalization	1/60	12/18866	0.0375141	0.0688176	0.0286645	ITGB3	1
GO:0150065	regulation of deacetylase activity	1/60	12/18866	0.0375141	0.0688176	0.0286645	VEGFA	1
GO:1901503	ether biosynthetic process	1/60	12/18866	0.0375141	0.0688176	0.0286645	ALOX5	1
GO:1902337	regulation of apoptotic process involved in morphogenesis	1/60	12/18866	0.0375141	0.0688176	0.0286645	VDR	1
GO:1902510	regulation of apoptotic DNA fragmentation	1/60	12/18866	0.0375141	0.0688176	0.0286645	IL6	1
GO:1902950	regulation of dendritic spine maintenance	1/60	12/18866	0.0375141	0.0688176	0.0286645	INS	1
GO:1903961	positive regulation of anion transmembrane transport	1/60	12/18866	0.0375141	0.0688176	0.0286645	ABCB1	1
GO:1904847	regulation of cell chemotaxis to fibroblast growth factor	1/60	12/18866	0.0375141	0.0688176	0.0286645	FGF2	1
GO:1905461	positive regulation of vascular associated smooth muscle cell apoptotic process	1/60	12/18866	0.0375141	0.0688176	0.0286645	PPARG	1
GO:1905668	positive regulation of protein localization to endosome	1/60	12/18866	0.0375141	0.0688176	0.0286645	EGF	1
GO:2000105	positive regulation of DNA-dependent DNA replication	1/60	12/18866	0.0375141	0.0688176	0.0286645	CDK2	1
GO:2001204	regulation of osteoclast development	1/60	12/18866	0.0375141	0.0688176	0.0286645	LTF	1
GO:2001223	negative regulation of neuron migration	1/60	12/18866	0.0375141	0.0688176	0.0286645	STAT3	1
GO:0030516	regulation of axon extension	2/60	97/18866	0.0381862	0.0697966	0.0290723	VEGFA/FN1	2
GO:0035710	CD4-positive, alpha-beta T cell activation	2/60	97/18866	0.0381862	0.0697966	0.0290723	IL6/STAT3	2
GO:0042100	B cell proliferation	2/60	97/18866	0.0381862	0.0697966	0.0290723	CDKN1A/PRKCD	2
GO:1901184	regulation of ERBB signaling pathway	2/60	97/18866	0.0381862	0.0697966	0.0290723	ADAM17/EGF	2
GO:1990823	response to leukemia inhibitory factor	2/60	97/18866	0.0381862	0.0697966	0.0290723	CREB1/KLF4	2
GO:1990830	cellular response to leukemia inhibitory factor	2/60	97/18866	0.0381862	0.0697966	0.0290723	CREB1/KLF4	2
GO:0010657	muscle cell apoptotic process	2/60	98/18866	0.0389036	0.0709363	0.029547	PPARG/IGF1	2
GO:0045833	negative regulation of lipid metabolic process	2/60	98/18866	0.0389036	0.0709363	0.029547	TNF/INS	2
GO:0050810	regulation of steroid biosynthetic process	2/60	98/18866	0.0389036	0.0709363	0.029547	TNF/VDR	2
GO:2001243	negative regulation of intrinsic apoptotic signaling pathway	2/60	98/18866	0.0389036	0.0709363	0.029547	INS/PTGS2	2
GO:0044242	cellular lipid catabolic process	3/60	236/18866	0.039268	0.0715577	0.0298058	PPARA/PRKCD/FABP1	3
GO:0007044	cell-substrate junction assembly	2/60	99/18866	0.0396261	0.0720366	0.0300053	VEGFA/FN1	2
GO:0010717	regulation of epithelial to mesenchymal transition	2/60	99/18866	0.0396261	0.0720366	0.0300053	IL6/COL1A1	2
GO:0034340	response to type I interferon	2/60	99/18866	0.0396261	0.0720366	0.0300053	PTPN11/MYD88	2
GO:0051817	modulation of process of other organism involved in symbiotic interaction	2/60	99/18866	0.0396261	0.0720366	0.0300053	INSR/LTF	2
GO:0006672	ceramide metabolic process	2/60	100/18866	0.0403537	0.0724591	0.0301813	TNF/PRKCD	2
GO:0045069	regulation of viral genome replication	2/60	100/18866	0.0403537	0.0724591	0.0301813	TNF/LTF	2
GO:0050848	regulation of calcium-mediated signaling	2/60	100/18866	0.0403537	0.0724591	0.0301813	TNF/IGF1	2
GO:0002679	respiratory burst involved in defense response	1/60	13/18866	0.0405771	0.0724591	0.0301813	INS	1
GO:0003084	positive regulation of systemic arterial blood pressure	1/60	13/18866	0.0405771	0.0724591	0.0301813	ACE	1
GO:0006684	sphingomyelin metabolic process	1/60	13/18866	0.0405771	0.0724591	0.0301813	PRKCD	1
GO:0007171	activation of transmembrane receptor protein tyrosine kinase activity	1/60	13/18866	0.0405771	0.0724591	0.0301813	EGF	1
GO:0016264	gap junction assembly	1/60	13/18866	0.0405771	0.0724591	0.0301813	ACE	1
GO:0031665	negative regulation of lipopolysaccharide-mediated signaling pathway	1/60	13/18866	0.0405771	0.0724591	0.0301813	LTF	1
GO:0032096	negative regulation of response to food	1/60	13/18866	0.0405771	0.0724591	0.0301813	PPARA	1
GO:0032099	negative regulation of appetite	1/60	13/18866	0.0405771	0.0724591	0.0301813	PPARA	1
GO:0032493	response to bacterial lipoprotein	1/60	13/18866	0.0405771	0.0724591	0.0301813	TLR2	1
GO:0033127	regulation of histone phosphorylation	1/60	13/18866	0.0405771	0.0724591	0.0301813	MAPK3	1
GO:0035723	interleukin-15-mediated signaling pathway	1/60	13/18866	0.0405771	0.0724591	0.0301813	STAT3	1
GO:0042538	hyperosmotic salinity response	1/60	13/18866	0.0405771	0.0724591	0.0301813	TRPV4	1
GO:0042921	glucocorticoid receptor signaling pathway	1/60	13/18866	0.0405771	0.0724591	0.0301813	NR3C1	1
GO:0043568	positive regulation of insulin-like growth factor receptor signaling pathway	1/60	13/18866	0.0405771	0.0724591	0.0301813	IGF1	1
GO:0045602	negative regulation of endothelial cell differentiation	1/60	13/18866	0.0405771	0.0724591	0.0301813	VEGFA	1
GO:0046040	IMP metabolic process	1/60	13/18866	0.0405771	0.0724591	0.0301813	HPRT1	1
GO:0060100	positive regulation of phagocytosis, engulfment	1/60	13/18866	0.0405771	0.0724591	0.0301813	PPARG	1
GO:0060123	regulation of growth hormone secretion	1/60	13/18866	0.0405771	0.0724591	0.0301813	PTPN11	1
GO:0071350	cellular response to interleukin-15	1/60	13/18866	0.0405771	0.0724591	0.0301813	STAT3	1
GO:0072683	T cell extravasation	1/60	13/18866	0.0405771	0.0724591	0.0301813	ITGAL	1
GO:0097531	mast cell migration	1/60	13/18866	0.0405771	0.0724591	0.0301813	VEGFA	1
GO:1902563	regulation of neutrophil activation	1/60	13/18866	0.0405771	0.0724591	0.0301813	PLA2G2A	1
GO:1904995	negative regulation of leukocyte adhesion to vascular endothelial cell	1/60	13/18866	0.0405771	0.0724591	0.0301813	KLF4	1
GO:1905155	positive regulation of membrane invagination	1/60	13/18866	0.0405771	0.0724591	0.0301813	PPARG	1
GO:1905666	regulation of protein localization to endosome	1/60	13/18866	0.0405771	0.0724591	0.0301813	EGF	1
GO:2000121	regulation of removal of superoxide radicals	1/60	13/18866	0.0405771	0.0724591	0.0301813	TNF	1
GO:2000194	regulation of female gonad development	1/60	13/18866	0.0405771	0.0724591	0.0301813	INSR	1
GO:0050803	regulation of synapse structure or activity	3/60	240/18866	0.040945	0.0730728	0.030437	TNF/INS/TLR2	3
GO:0001708	cell fate specification	2/60	101/18866	0.0410864	0.0731526	0.0304702	FGF2/POU5F1	2
GO:0002792	negative regulation of peptide secretion	2/60	101/18866	0.0410864	0.0731526	0.0304702	INS/PTPN11	2
GO:0042102	positive regulation of T cell proliferation	2/60	101/18866	0.0410864	0.0731526	0.0304702	IL6/IGF1	2
GO:0060191	regulation of lipase activity	2/60	101/18866	0.0410864	0.0731526	0.0304702	ESR1/FGF2	2
GO:0038093	Fc receptor signaling pathway	3/60	241/18866	0.0413698	0.0736139	0.0306623	PRKCD/MAPK3/RELA	3
GO:0022600	digestive system process	2/60	102/18866	0.0418241	0.0742912	0.0309444	VDR/FABP1	2
GO:0150115	cell-substrate junction organization	2/60	102/18866	0.0418241	0.0742912	0.0309444	VEGFA/FN1	2
GO:1903076	regulation of protein localization to plasma membrane	2/60	102/18866	0.0418241	0.0742912	0.0309444	TNF/INS	2
GO:0008630	intrinsic apoptotic signaling pathway in response to DNA damage	2/60	103/18866	0.0425668	0.0754776	0.0314386	TNF/CDKN1A	2
GO:0048709	oligodendrocyte differentiation	2/60	103/18866	0.0425668	0.0754776	0.0314386	PPARG/TLR2	2
GO:1901570	fatty acid derivative biosynthetic process	2/60	103/18866	0.0425668	0.0754776	0.0314386	PTGS2/ALOX5	2
GO:0001824	blastocyst development	2/60	104/18866	0.0433145	0.0758518	0.0315945	IGF1/POU5F1	2
GO:0002456	T cell mediated immunity	2/60	104/18866	0.0433145	0.0758518	0.0315945	IL6/HPRT1	2
GO:0048525	negative regulation of viral process	2/60	104/18866	0.0433145	0.0758518	0.0315945	TNF/LTF	2
GO:0072330	monocarboxylic acid biosynthetic process	3/60	246/18866	0.0435277	0.0758518	0.0315945	PTGS2/GSTM1/ALOX5	3
GO:0030213	hyaluronan biosynthetic process	1/60	14/18866	0.0436305	0.0758518	0.0315945	EGF	1
GO:0031282	regulation of guanylate cyclase activity	1/60	14/18866	0.0436305	0.0758518	0.0315945	NOS2	1
GO:0031958	corticosteroid receptor signaling pathway	1/60	14/18866	0.0436305	0.0758518	0.0315945	NR3C1	1
GO:0032310	prostaglandin secretion	1/60	14/18866	0.0436305	0.0758518	0.0315945	NOS2	1
GO:0034356	NAD biosynthesis via nicotinamide riboside salvage pathway	1/60	14/18866	0.0436305	0.0758518	0.0315945	PTGS2	1
GO:0034392	negative regulation of smooth muscle cell apoptotic process	1/60	14/18866	0.0436305	0.0758518	0.0315945	IGF1	1
GO:0034616	response to laminar fluid shear stress	1/60	14/18866	0.0436305	0.0758518	0.0315945	KLF4	1
GO:0035627	ceramide transport	1/60	14/18866	0.0436305	0.0758518	0.0315945	ABCB1	1
GO:0036295	cellular response to increased oxygen levels	1/60	14/18866	0.0436305	0.0758518	0.0315945	PPARG	1
GO:0042659	regulation of cell fate specification	1/60	14/18866	0.0436305	0.0758518	0.0315945	FGF2	1
GO:0043173	nucleotide salvage	1/60	14/18866	0.0436305	0.0758518	0.0315945	HPRT1	1
GO:0044793	negative regulation by host of viral process	1/60	14/18866	0.0436305	0.0758518	0.0315945	LTF	1
GO:0046037	GMP metabolic process	1/60	14/18866	0.0436305	0.0758518	0.0315945	HPRT1	1
GO:0048681	negative regulation of axon regeneration	1/60	14/18866	0.0436305	0.0758518	0.0315945	SPP1	1
GO:0050872	white fat cell differentiation	1/60	14/18866	0.0436305	0.0758518	0.0315945	PPARG	1
GO:0050930	induction of positive chemotaxis	1/60	14/18866	0.0436305	0.0758518	0.0315945	VEGFA	1
GO:0051709	regulation of killing of cells of other organism	1/60	14/18866	0.0436305	0.0758518	0.0315945	NOS2	1
GO:0060397	growth hormone receptor signaling pathway via JAK-STAT	1/60	14/18866	0.0436305	0.0758518	0.0315945	STAT3	1
GO:0061051	positive regulation of cell growth involved in cardiac muscle cell development	1/60	14/18866	0.0436305	0.0758518	0.0315945	IGF1	1
GO:0070672	response to interleukin-15	1/60	14/18866	0.0436305	0.0758518	0.0315945	STAT3	1
GO:0072216	positive regulation of metanephros development	1/60	14/18866	0.0436305	0.0758518	0.0315945	MYC	1
GO:0106070	regulation of adenylate cyclase-activating G protein-coupled receptor signaling pathway	1/60	14/18866	0.0436305	0.0758518	0.0315945	PRKCA	1
GO:1901070	guanosine-containing compound biosynthetic process	1/60	14/18866	0.0436305	0.0758518	0.0315945	HPRT1	1
GO:1901678	iron coordination entity transport	1/60	14/18866	0.0436305	0.0758518	0.0315945	LTF	1
GO:1901722	regulation of cell proliferation involved in kidney development	1/60	14/18866	0.0436305	0.0758518	0.0315945	MYC	1
GO:1902430	negative regulation of amyloid-beta formation	1/60	14/18866	0.0436305	0.0758518	0.0315945	IGF1	1
GO:1902570	protein localization to nucleolus	1/60	14/18866	0.0436305	0.0758518	0.0315945	TERT	1
GO:1903624	regulation of DNA catabolic process	1/60	14/18866	0.0436305	0.0758518	0.0315945	IL6	1
GO:1904748	regulation of apoptotic process involved in development	1/60	14/18866	0.0436305	0.0758518	0.0315945	VDR	1
GO:2001279	regulation of unsaturated fatty acid biosynthetic process	1/60	14/18866	0.0436305	0.0758518	0.0315945	PTGS2	1
GO:0002824	positive regulation of adaptive immune response based on somatic recombination of immune receptors built from immunoglobulin superfamily domains	2/60	105/18866	0.0440672	0.0763041	0.0317828	TNF/IL6	2
GO:0007631	feeding behavior	2/60	105/18866	0.0440672	0.0763041	0.0317828	INS/STAT3	2
GO:0021549	cerebellum development	2/60	105/18866	0.0440672	0.0763041	0.0317828	PTPN11/MAP2K1	2
GO:0030301	cholesterol transport	2/60	105/18866	0.0440672	0.0763041	0.0317828	NFKBIA/EGF	2
GO:0044070	regulation of anion transport	2/60	105/18866	0.0440672	0.0763041	0.0317828	PRKCD/ABCB1	2
GO:0097006	regulation of plasma lipoprotein particle levels	2/60	105/18866	0.0440672	0.0763041	0.0317828	ALB/PLA2G2A	2
GO:1902106	negative regulation of leukocyte differentiation	2/60	105/18866	0.0440672	0.0763041	0.0317828	MYC/LTF	2
GO:0002708	positive regulation of lymphocyte mediated immunity	2/60	106/18866	0.0448247	0.0773942	0.0322369	TNF/IL6	2
GO:0019233	sensory perception of pain	2/60	106/18866	0.0448247	0.0773942	0.0322369	PTGS2/MAPK3	2
GO:0034446	substrate adhesion-dependent cell spreading	2/60	106/18866	0.0448247	0.0773942	0.0322369	ITGB3/FN1	2
GO:0046632	alpha-beta T cell differentiation	2/60	106/18866	0.0448247	0.0773942	0.0322369	IL6/STAT3	2
GO:1905269	positive regulation of chromatin organization	2/60	106/18866	0.0448247	0.0773942	0.0322369	VEGFA/MAPK3	2
GO:0030148	sphingolipid biosynthetic process	2/60	107/18866	0.045587	0.0786572	0.032763	TNF/PRKCD	2
GO:0001909	leukocyte mediated cytotoxicity	2/60	108/18866	0.0463542	0.0786572	0.032763	NOS2/HPRT1	2
GO:0002062	chondrocyte differentiation	2/60	108/18866	0.0463542	0.0786572	0.032763	PTPN11/RELA	2
GO:0071887	leukocyte apoptotic process	2/60	108/18866	0.0463542	0.0786572	0.032763	IL6/ADAM17	2
GO:0030217	T cell differentiation	3/60	253/18866	0.0466422	0.0786572	0.032763	IL6/STAT3/ADAM17	3
GO:0051924	regulation of calcium ion transport	3/60	253/18866	0.0466422	0.0786572	0.032763	PTGS2/G6PD/EGF	3
GO:0001711	endodermal cell fate commitment	1/60	15/18866	0.0466743	0.0786572	0.032763	POU5F1	1
GO:0002467	germinal center formation	1/60	15/18866	0.0466743	0.0786572	0.032763	ADAM17	1
GO:0010455	positive regulation of cell fate commitment	1/60	15/18866	0.0466743	0.0786572	0.032763	FGF2	1
GO:0015671	oxygen transport	1/60	15/18866	0.0466743	0.0786572	0.032763	MYC	1
GO:0019321	pentose metabolic process	1/60	15/18866	0.0466743	0.0786572	0.032763	G6PD	1
GO:0020027	hemoglobin metabolic process	1/60	15/18866	0.0466743	0.0786572	0.032763	KLF4	1
GO:0021924	cell proliferation in external granule layer	1/60	15/18866	0.0466743	0.0786572	0.032763	EGF	1
GO:0021930	cerebellar granule cell precursor proliferation	1/60	15/18866	0.0466743	0.0786572	0.032763	EGF	1
GO:0030238	male sex determination	1/60	15/18866	0.0466743	0.0786572	0.032763	INSR	1
GO:0032105	negative regulation of response to extracellular stimulus	1/60	15/18866	0.0466743	0.0786572	0.032763	PPARA	1
GO:0032108	negative regulation of response to nutrient levels	1/60	15/18866	0.0466743	0.0786572	0.032763	PPARA	1
GO:0034111	negative regulation of homotypic cell-cell adhesion	1/60	15/18866	0.0466743	0.0786572	0.032763	PRKCD	1
GO:0034134	toll-like receptor 2 signaling pathway	1/60	15/18866	0.0466743	0.0786572	0.032763	TLR2	1
GO:0035745	T-helper 2 cell cytokine production	1/60	15/18866	0.0466743	0.0786572	0.032763	IL6	1
GO:0038065	collagen-activated signaling pathway	1/60	15/18866	0.0466743	0.0786572	0.032763	COL1A1	1
GO:0043101	purine-containing compound salvage	1/60	15/18866	0.0466743	0.0786572	0.032763	HPRT1	1
GO:0044406	adhesion of symbiont to host	1/60	15/18866	0.0466743	0.0786572	0.032763	LTF	1
GO:0044849	estrous cycle	1/60	15/18866	0.0466743	0.0786572	0.032763	PCNA	1
GO:0045651	positive regulation of macrophage differentiation	1/60	15/18866	0.0466743	0.0786572	0.032763	PRKCA	1
GO:0045779	negative regulation of bone resorption	1/60	15/18866	0.0466743	0.0786572	0.032763	IL6	1
GO:0046479	glycosphingolipid catabolic process	1/60	15/18866	0.0466743	0.0786572	0.032763	PRKCD	1
GO:0050746	regulation of lipoprotein metabolic process	1/60	15/18866	0.0466743	0.0786572	0.032763	ITGB3	1
GO:0050862	positive regulation of T cell receptor signaling pathway	1/60	15/18866	0.0466743	0.0786572	0.032763	RELA	1
GO:0051044	positive regulation of membrane protein ectodomain proteolysis	1/60	15/18866	0.0466743	0.0786572	0.032763	TNF	1
GO:0060099	regulation of phagocytosis, engulfment	1/60	15/18866	0.0466743	0.0786572	0.032763	PPARG	1
GO:0060253	negative regulation of glial cell proliferation	1/60	15/18866	0.0466743	0.0786572	0.032763	TERT	1
GO:0060841	venous blood vessel development	1/60	15/18866	0.0466743	0.0786572	0.032763	VEGFA	1
GO:0070571	negative regulation of neuron projection regeneration	1/60	15/18866	0.0466743	0.0786572	0.032763	SPP1	1
GO:0071801	regulation of podosome assembly	1/60	15/18866	0.0466743	0.0786572	0.032763	TNF	1
GO:0072075	metanephric mesenchyme development	1/60	15/18866	0.0466743	0.0786572	0.032763	MYC	1
GO:0090594	inflammatory response to wounding	1/60	15/18866	0.0466743	0.0786572	0.032763	ALOX5	1
GO:0099171	presynaptic modulation of chemical synaptic transmission	1/60	15/18866	0.0466743	0.0786572	0.032763	PRKCB	1
GO:1900119	positive regulation of execution phase of apoptosis	1/60	15/18866	0.0466743	0.0786572	0.032763	IL6	1
GO:1904464	regulation of matrix metallopeptidase secretion	1/60	15/18866	0.0466743	0.0786572	0.032763	TLR2	1
GO:1990773	matrix metallopeptidase secretion	1/60	15/18866	0.0466743	0.0786572	0.032763	TLR2	1
GO:2000846	regulation of corticosteroid hormone secretion	1/60	15/18866	0.0466743	0.0786572	0.032763	PTPN11	1
GO:2001171	positive regulation of ATP biosynthetic process	1/60	15/18866	0.0466743	0.0786572	0.032763	STAT3	1
GO:0002821	positive regulation of adaptive immune response	2/60	110/18866	0.0479029	0.0806378	0.033588	TNF/IL6	2
GO:0006641	triglyceride metabolic process	2/60	110/18866	0.0479029	0.0806378	0.033588	PTPN11/FABP1	2
GO:0050808	synapse organization	4/60	433/18866	0.0488203	0.0821365	0.0342122	TNF/INS/TLR2/INSR	4
GO:0046486	glycerolipid metabolic process	4/60	434/18866	0.049161	0.0822585	0.034263	PTPN11/FGF2/PLA2G2A/FABP1	4
GO:0001780	neutrophil homeostasis	1/60	16/18866	0.0497086	0.0822585	0.034263	IL6	1
GO:0002070	epithelial cell maturation	1/60	16/18866	0.0497086	0.0822585	0.034263	CDKN1A	1
GO:0002523	leukocyte migration involved in inflammatory response	1/60	16/18866	0.0497086	0.0822585	0.034263	ALOX5	1
GO:0002830	positive regulation of type 2 immune response	1/60	16/18866	0.0497086	0.0822585	0.034263	IL6	1
GO:0006098	pentose-phosphate shunt	1/60	16/18866	0.0497086	0.0822585	0.034263	G6PD	1
GO:0010820	positive regulation of T cell chemotaxis	1/60	16/18866	0.0497086	0.0822585	0.034263	ADAM17	1
GO:0021534	cell proliferation in hindbrain	1/60	16/18866	0.0497086	0.0822585	0.034263	EGF	1
GO:0030214	hyaluronan catabolic process	1/60	16/18866	0.0497086	0.0822585	0.034263	FGF2	1
GO:0030252	growth hormone secretion	1/60	16/18866	0.0497086	0.0822585	0.034263	PTPN11	1
GO:0032225	regulation of synaptic transmission, dopaminergic	1/60	16/18866	0.0497086	0.0822585	0.034263	PTGS2	1
GO:0034116	positive regulation of heterotypic cell-cell adhesion	1/60	16/18866	0.0497086	0.0822585	0.034263	TNF	1
GO:0034374	low-density lipoprotein particle remodeling	1/60	16/18866	0.0497086	0.0822585	0.034263	PLA2G2A	1
GO:0035930	corticosteroid hormone secretion	1/60	16/18866	0.0497086	0.0822585	0.034263	PTPN11	1
GO:0042994	cytoplasmic sequestering of transcription factor	1/60	16/18866	0.0497086	0.0822585	0.034263	NFKBIA	1
GO:0043116	negative regulation of vascular permeability	1/60	16/18866	0.0497086	0.0822585	0.034263	VEGFA	1
GO:0043174	nucleoside salvage	1/60	16/18866	0.0497086	0.0822585	0.034263	HPRT1	1
GO:0043249	erythrocyte maturation	1/60	16/18866	0.0497086	0.0822585	0.034263	G6PD	1
GO:0046325	negative regulation of glucose import	1/60	16/18866	0.0497086	0.0822585	0.034263	TNF	1
GO:0048521	negative regulation of behavior	1/60	16/18866	0.0497086	0.0822585	0.034263	INS	1
GO:0051770	positive regulation of nitric-oxide synthase biosynthetic process	1/60	16/18866	0.0497086	0.0822585	0.034263	TLR2	1
GO:0060576	intestinal epithelial cell development	1/60	16/18866	0.0497086	0.0822585	0.034263	CDKN1A	1
GO:0060850	regulation of transcription involved in cell fate commitment	1/60	16/18866	0.0497086	0.0822585	0.034263	PPARG	1
GO:0061450	trophoblast cell migration	1/60	16/18866	0.0497086	0.0822585	0.034263	VEGFA	1
GO:0071380	cellular response to prostaglandin E stimulus	1/60	16/18866	0.0497086	0.0822585	0.034263	PPARG	1
GO:0071391	cellular response to estrogen stimulus	1/60	16/18866	0.0497086	0.0822585	0.034263	ESR1	1
GO:1901163	regulation of trophoblast cell migration	1/60	16/18866	0.0497086	0.0822585	0.034263	VEGFA	1
GO:1902514	regulation of calcium ion transmembrane transport via high voltage-gated calcium channel	1/60	16/18866	0.0497086	0.0822585	0.034263	G6PD	1
GO:1903729	regulation of plasma membrane organization	1/60	16/18866	0.0497086	0.0822585	0.034263	PRKCD	1
GO:1905153	regulation of membrane invagination	1/60	16/18866	0.0497086	0.0822585	0.034263	PPARG	1
GO:0002223	stimulatory C-type lectin receptor signaling pathway	2/60	113/18866	0.050261	0.0830363	0.034587	PRKCD/RELA	2
GO:0035821	modulation of process of other organism	2/60	113/18866	0.050261	0.0830363	0.034587	INSR/LTF	2
GO:1903510	mucopolysaccharide metabolic process	2/60	113/18866	0.050261	0.0830363	0.034587	FGF2/EGF	2
GO:0009062	fatty acid catabolic process	2/60	114/18866	0.0510563	0.0842122	0.0350768	PPARA/FABP1	2
GO:0022037	metencephalon development	2/60	114/18866	0.0510563	0.0842122	0.0350768	PTPN11/MAP2K1	2
GO:0032411	positive regulation of transporter activity	2/60	114/18866	0.0510563	0.0842122	0.0350768	PRKCD/ABCB1	2
GO:0033157	regulation of intracellular protein transport	3/60	264/18866	0.0517542	0.0853169	0.035537	PTPN11/PTGS2/PRKCD	3
GO:0043620	regulation of DNA-templated transcription in response to stress	2/60	115/18866	0.0518561	0.0853918	0.0355681	VEGFA/RELA	2
GO:0051261	protein depolymerization	2/60	115/18866	0.0518561	0.0853918	0.0355681	TRPV4/NES	2
GO:0031330	negative regulation of cellular catabolic process	3/60	265/18866	0.052232	0.0853953	0.0355696	INS/STAT3/MYD88	3
GO:0001933	negative regulation of protein phosphorylation	4/60	444/18866	0.0526407	0.0853953	0.0355696	CDKN1A/MYC/PRKCD/KLF4	4
GO:0002220	innate immune response activating cell surface receptor signaling pathway	2/60	116/18866	0.0526604	0.0853953	0.0355696	PRKCD/RELA	2
GO:0046916	cellular transition metal ion homeostasis	2/60	116/18866	0.0526604	0.0853953	0.0355696	MYC/LTF	2
GO:0006978	DNA damage response, signal transduction by p53 class mediator resulting in transcription of p21 class mediator	1/60	17/18866	0.0527334	0.0853953	0.0355696	CDKN1A	1
GO:0009299	mRNA transcription	1/60	17/18866	0.0527334	0.0853953	0.0355696	STAT3	1
GO:0010715	regulation of extracellular matrix disassembly	1/60	17/18866	0.0527334	0.0853953	0.0355696	IL6	1
GO:0010819	regulation of T cell chemotaxis	1/60	17/18866	0.0527334	0.0853953	0.0355696	ADAM17	1
GO:0014067	negative regulation of phosphatidylinositol 3-kinase signaling	1/60	17/18866	0.0527334	0.0853953	0.0355696	KLF4	1
GO:0015732	prostaglandin transport	1/60	17/18866	0.0527334	0.0853953	0.0355696	NOS2	1
GO:0016045	detection of bacterium	1/60	17/18866	0.0527334	0.0853953	0.0355696	TLR2	1
GO:0016246	RNA interference	1/60	17/18866	0.0527334	0.0853953	0.0355696	TERT	1
GO:0019377	glycolipid catabolic process	1/60	17/18866	0.0527334	0.0853953	0.0355696	PRKCD	1
GO:0030540	female genitalia development	1/60	17/18866	0.0527334	0.0853953	0.0355696	ESR1	1
GO:0031000	response to caffeine	1/60	17/18866	0.0527334	0.0853953	0.0355696	PPARG	1
GO:0031065	positive regulation of histone deacetylation	1/60	17/18866	0.0527334	0.0853953	0.0355696	VEGFA	1
GO:0032682	negative regulation of chemokine production	1/60	17/18866	0.0527334	0.0853953	0.0355696	KLF4	1
GO:0033599	regulation of mammary gland epithelial cell proliferation	1/60	17/18866	0.0527334	0.0853953	0.0355696	CCND1	1
GO:0035855	megakaryocyte development	1/60	17/18866	0.0527334	0.0853953	0.0355696	PTPN11	1
GO:0045722	positive regulation of gluconeogenesis	1/60	17/18866	0.0527334	0.0853953	0.0355696	PPARA	1
GO:0045986	negative regulation of smooth muscle contraction	1/60	17/18866	0.0527334	0.0853953	0.0355696	PTGS2	1
GO:0046851	negative regulation of bone remodeling	1/60	17/18866	0.0527334	0.0853953	0.0355696	IL6	1
GO:0050665	hydrogen peroxide biosynthetic process	1/60	17/18866	0.0527334	0.0853953	0.0355696	STAT3	1
GO:0051580	regulation of neurotransmitter uptake	1/60	17/18866	0.0527334	0.0853953	0.0355696	ITGB3	1
GO:0055089	fatty acid homeostasis	1/60	17/18866	0.0527334	0.0853953	0.0355696	INS	1
GO:0070166	enamel mineralization	1/60	17/18866	0.0527334	0.0853953	0.0355696	PPARA	1
GO:0071850	mitotic cell cycle arrest	1/60	17/18866	0.0527334	0.0853953	0.0355696	CDKN1A	1
GO:1902992	negative regulation of amyloid precursor protein catabolic process	1/60	17/18866	0.0527334	0.0853953	0.0355696	IGF1	1
GO:1903209	positive regulation of oxidative stress-induced cell death	1/60	17/18866	0.0527334	0.0853953	0.0355696	MMP3	1
GO:1904355	positive regulation of telomere capping	1/60	17/18866	0.0527334	0.0853953	0.0355696	MAPK3	1
GO:1905331	negative regulation of morphogenesis of an epithelium	1/60	17/18866	0.0527334	0.0853953	0.0355696	TNF	1
GO:0072331	signal transduction by p53 class mediator	3/60	267/18866	0.053194	0.0860952	0.0358612	PCNA/CDKN1A/CDK2	3
GO:0002758	innate immune response-activating signal transduction	2/60	117/18866	0.0534693	0.086402	0.0359889	PRKCD/RELA	2
GO:0045446	endothelial cell differentiation	2/60	117/18866	0.0534693	0.086402	0.0359889	TNF/VEGFA	2
GO:0072676	lymphocyte migration	2/60	117/18866	0.0534693	0.086402	0.0359889	ADAM17/ITGAL	2
GO:0090596	sensory organ morphogenesis	3/60	269/18866	0.0541647	0.087479	0.0364375	VEGFA/STAT3/MAPK3	3
GO:0006417	regulation of translation	4/60	450/18866	0.0547922	0.0884452	0.03684	TNF/IL6/STAT3/MAPK3	4
GO:0001710	mesodermal cell fate commitment	1/60	18/18866	0.0557487	0.0887578	0.0369702	KLF4	1
GO:0006677	glycosylceramide metabolic process	1/60	18/18866	0.0557487	0.0887578	0.0369702	PRKCD	1
GO:0006740	NADPH regeneration	1/60	18/18866	0.0557487	0.0887578	0.0369702	G6PD	1
GO:0010839	negative regulation of keratinocyte proliferation	1/60	18/18866	0.0557487	0.0887578	0.0369702	VDR	1
GO:0021756	striatum development	1/60	18/18866	0.0557487	0.0887578	0.0369702	HPRT1	1
GO:0032780	negative regulation of ATPase activity	1/60	18/18866	0.0557487	0.0887578	0.0369702	LTF	1
GO:0033194	response to hydroperoxide	1/60	18/18866	0.0557487	0.0887578	0.0369702	PRKCD	1
GO:0034375	high-density lipoprotein particle remodeling	1/60	18/18866	0.0557487	0.0887578	0.0369702	ALB	1
GO:0035313	wound healing, spreading of epidermal cells	1/60	18/18866	0.0557487	0.0887578	0.0369702	ADAM17	1
GO:0036035	osteoclast development	1/60	18/18866	0.0557487	0.0887578	0.0369702	LTF	1
GO:0036148	phosphatidylglycerol acyl-chain remodeling	1/60	18/18866	0.0557487	0.0887578	0.0369702	PLA2G2A	1
GO:0036149	phosphatidylinositol acyl-chain remodeling	1/60	18/18866	0.0557487	0.0887578	0.0369702	PLA2G2A	1
GO:0042772	DNA damage response, signal transduction resulting in transcription	1/60	18/18866	0.0557487	0.0887578	0.0369702	CDKN1A	1
GO:0045721	negative regulation of gluconeogenesis	1/60	18/18866	0.0557487	0.0887578	0.0369702	INS	1
GO:0046112	nucleobase biosynthetic process	1/60	18/18866	0.0557487	0.0887578	0.0369702	HPRT1	1
GO:0051782	negative regulation of cell division	1/60	18/18866	0.0557487	0.0887578	0.0369702	MYC	1
GO:0060977	coronary vasculature morphogenesis	1/60	18/18866	0.0557487	0.0887578	0.0369702	VEGFA	1
GO:0061577	calcium ion transmembrane transport via high voltage-gated calcium channel	1/60	18/18866	0.0557487	0.0887578	0.0369702	G6PD	1
GO:0070200	establishment of protein localization to telomere	1/60	18/18866	0.0557487	0.0887578	0.0369702	TERT	1
GO:0071318	cellular response to ATP	1/60	18/18866	0.0557487	0.0887578	0.0369702	PTGS2	1
GO:0071605	monocyte chemotactic protein-1 production	1/60	18/18866	0.0557487	0.0887578	0.0369702	TRPV4	1
GO:0071637	regulation of monocyte chemotactic protein-1 production	1/60	18/18866	0.0557487	0.0887578	0.0369702	TRPV4	1
GO:0090036	regulation of protein kinase C signaling	1/60	18/18866	0.0557487	0.0887578	0.0369702	VEGFA	1
GO:0090190	positive regulation of branching involved in ureteric bud morphogenesis	1/60	18/18866	0.0557487	0.0887578	0.0369702	VEGFA	1
GO:1900221	regulation of amyloid-beta clearance	1/60	18/18866	0.0557487	0.0887578	0.0369702	TNF	1
GO:2000831	regulation of steroid hormone secretion	1/60	18/18866	0.0557487	0.0887578	0.0369702	PTPN11	1
GO:0051588	regulation of neurotransmitter transport	2/60	120/18866	0.0559224	0.0889874	0.0370658	ITGB3/PRKCB	2
GO:0006260	DNA replication	3/60	273/18866	0.0561316	0.0892734	0.037185	PCNA/CDK2/EGF	3
GO:0006644	phospholipid metabolic process	4/60	455/18866	0.0566214	0.0900051	0.0374897	PRKCD/FGF2/KLF4/PLA2G2A	4
GO:0010811	positive regulation of cell-substrate adhesion	2/60	122/18866	0.0575795	0.09148	0.0381041	VEGFA/FN1	2
GO:0048675	axon extension	2/60	123/18866	0.0584145	0.0920418	0.0383381	VEGFA/FN1	2
GO:0071466	cellular response to xenobiotic stimulus	2/60	123/18866	0.0584145	0.0920418	0.0383381	PCNA/GSTM1	2
GO:1904375	regulation of protein localization to cell periphery	2/60	123/18866	0.0584145	0.0920418	0.0383381	TNF/INS	2
GO:0001991	regulation of systemic arterial blood pressure by circulatory renin-angiotensin	1/60	19/18866	0.0587546	0.0920418	0.0383381	ACE	1
GO:0002076	osteoblast development	1/60	19/18866	0.0587546	0.0920418	0.0383381	BGLAP	1
GO:0002922	positive regulation of humoral immune response	1/60	19/18866	0.0587546	0.0920418	0.0383381	TNF	1
GO:0006271	DNA strand elongation involved in DNA replication	1/60	19/18866	0.0587546	0.0920418	0.0383381	PCNA	1
GO:0007625	grooming behavior	1/60	19/18866	0.0587546	0.0920418	0.0383381	HPRT1	1
GO:0010544	negative regulation of platelet activation	1/60	19/18866	0.0587546	0.0920418	0.0383381	PRKCD	1
GO:0010744	positive regulation of macrophage derived foam cell differentiation	1/60	19/18866	0.0587546	0.0920418	0.0383381	PLA2G2A	1
GO:0032026	response to magnesium ion	1/60	19/18866	0.0587546	0.0920418	0.0383381	CCND1	1
GO:0032095	regulation of response to food	1/60	19/18866	0.0587546	0.0920418	0.0383381	PPARA	1
GO:0032930	positive regulation of superoxide anion generation	1/60	19/18866	0.0587546	0.0920418	0.0383381	PRKCD	1
GO:0033189	response to vitamin A	1/60	19/18866	0.0587546	0.0920418	0.0383381	PPARG	1
GO:0034393	positive regulation of smooth muscle cell apoptotic process	1/60	19/18866	0.0587546	0.0920418	0.0383381	PPARG	1
GO:0035988	chondrocyte proliferation	1/60	19/18866	0.0587546	0.0920418	0.0383381	LTF	1
GO:0042053	regulation of dopamine metabolic process	1/60	19/18866	0.0587546	0.0920418	0.0383381	HPRT1	1
GO:0042069	regulation of catecholamine metabolic process	1/60	19/18866	0.0587546	0.0920418	0.0383381	HPRT1	1
GO:0044320	cellular response to leptin stimulus	1/60	19/18866	0.0587546	0.0920418	0.0383381	STAT3	1
GO:0060602	branch elongation of an epithelium	1/60	19/18866	0.0587546	0.0920418	0.0383381	ESR1	1
GO:0071800	podosome assembly	1/60	19/18866	0.0587546	0.0920418	0.0383381	TNF	1
GO:0072074	kidney mesenchyme development	1/60	19/18866	0.0587546	0.0920418	0.0383381	MYC	1
GO:0098543	detection of other organism	1/60	19/18866	0.0587546	0.0920418	0.0383381	TLR2	1
GO:0150079	negative regulation of neuroinflammatory response	1/60	19/18866	0.0587546	0.0920418	0.0383381	IGF1	1
GO:1902176	negative regulation of oxidative stress-induced intrinsic apoptotic signaling pathway	1/60	19/18866	0.0587546	0.0920418	0.0383381	INS	1
GO:1904683	regulation of metalloendopeptidase activity	1/60	19/18866	0.0587546	0.0920418	0.0383381	STAT3	1
GO:2000010	positive regulation of protein localization to cell surface	1/60	19/18866	0.0587546	0.0920418	0.0383381	TNF	1
GO:0002698	negative regulation of immune effector process	2/60	124/18866	0.0592538	0.0927757	0.0386438	TNF/INS	2
GO:0071824	protein-DNA complex subunit organization	3/60	282/18866	0.060681	0.0949612	0.0395541	ESR1/MYC/CREB1	3
GO:0016579	protein deubiquitination	3/60	283/18866	0.0611969	0.0952291	0.0396657	ESR1/MYC/NFKBIA	3
GO:0043270	positive regulation of ion transport	3/60	284/18866	0.061715	0.0952291	0.0396657	PRKCD/G6PD/ABCB1	3
GO:0001832	blastocyst growth	1/60	20/18866	0.0617511	0.0952291	0.0396657	IGF1	1
GO:0002544	chronic inflammatory response	1/60	20/18866	0.0617511	0.0952291	0.0396657	TNF	1
GO:0002726	positive regulation of T cell cytokine production	1/60	20/18866	0.0617511	0.0952291	0.0396657	IL6	1
GO:0006144	purine nucleobase metabolic process	1/60	20/18866	0.0617511	0.0952291	0.0396657	HPRT1	1
GO:0006525	arginine metabolic process	1/60	20/18866	0.0617511	0.0952291	0.0396657	NOS2	1
GO:0008356	asymmetric cell division	1/60	20/18866	0.0617511	0.0952291	0.0396657	POU5F1	1
GO:0009168	purine ribonucleoside monophosphate biosynthetic process	1/60	20/18866	0.0617511	0.0952291	0.0396657	HPRT1	1
GO:0010042	response to manganese ion	1/60	20/18866	0.0617511	0.0952291	0.0396657	PTGS2	1
GO:0010875	positive regulation of cholesterol efflux	1/60	20/18866	0.0617511	0.0952291	0.0396657	NFKBIA	1
GO:0015669	gas transport	1/60	20/18866	0.0617511	0.0952291	0.0396657	MYC	1
GO:0031290	retinal ganglion cell axon guidance	1/60	20/18866	0.0617511	0.0952291	0.0396657	VEGFA	1
GO:0032332	positive regulation of chondrocyte differentiation	1/60	20/18866	0.0617511	0.0952291	0.0396657	RELA	1
GO:0032793	positive regulation of CREB transcription factor activity	1/60	20/18866	0.0617511	0.0952291	0.0396657	VEGFA	1
GO:0032986	protein-DNA complex disassembly	1/60	20/18866	0.0617511	0.0952291	0.0396657	MYC	1
GO:0036303	lymph vessel morphogenesis	1/60	20/18866	0.0617511	0.0952291	0.0396657	VEGFA	1
GO:0043950	positive regulation of cAMP-mediated signaling	1/60	20/18866	0.0617511	0.0952291	0.0396657	PRKCA	1
GO:0045618	positive regulation of keratinocyte differentiation	1/60	20/18866	0.0617511	0.0952291	0.0396657	VDR	1
GO:0048670	regulation of collateral sprouting	1/60	20/18866	0.0617511	0.0952291	0.0396657	SPP1	1
GO:0051767	nitric-oxide synthase biosynthetic process	1/60	20/18866	0.0617511	0.0952291	0.0396657	TLR2	1
GO:0051769	regulation of nitric-oxide synthase biosynthetic process	1/60	20/18866	0.0617511	0.0952291	0.0396657	TLR2	1
GO:0098703	calcium ion import across plasma membrane	1/60	20/18866	0.0617511	0.0952291	0.0396657	TRPV4	1
GO:0098884	postsynaptic neurotransmitter receptor internalization	1/60	20/18866	0.0617511	0.0952291	0.0396657	ITGB3	1
GO:0140239	postsynaptic endocytosis	1/60	20/18866	0.0617511	0.0952291	0.0396657	ITGB3	1
GO:1905939	regulation of gonad development	1/60	20/18866	0.0617511	0.0952291	0.0396657	INSR	1
GO:2001169	regulation of ATP biosynthetic process	1/60	20/18866	0.0617511	0.0952291	0.0396657	STAT3	1
GO:0019079	viral genome replication	2/60	127/18866	0.0617966	0.0952291	0.0396657	TNF/LTF	2
GO:0051053	negative regulation of DNA metabolic process	2/60	127/18866	0.0617966	0.0952291	0.0396657	CDKN1A/PPARG	2
GO:0071621	granulocyte chemotaxis	2/60	127/18866	0.0617966	0.0952291	0.0396657	MAPK3/TRPV4	2
GO:0002697	regulation of immune effector process	4/60	470/18866	0.0623063	0.0959656	0.0399725	TNF/IL6/INS/NOS2	4
GO:0034763	negative regulation of transmembrane transport	2/60	128/18866	0.0626524	0.0964497	0.0401741	TNF/PRKCB	2
GO:0009410	response to xenobiotic stimulus	2/60	130/18866	0.0643763	0.0983098	0.0409489	PCNA/GSTM1	2
GO:0006837	serotonin transport	1/60	21/18866	0.0647382	0.0983098	0.0409489	ITGB3	1
GO:0010893	positive regulation of steroid biosynthetic process	1/60	21/18866	0.0647382	0.0983098	0.0409489	TNF	1
GO:0019370	leukotriene biosynthetic process	1/60	21/18866	0.0647382	0.0983098	0.0409489	ALOX5	1
GO:0030220	platelet formation	1/60	21/18866	0.0647382	0.0983098	0.0409489	PTPN11	1
GO:0030728	ovulation	1/60	21/18866	0.0647382	0.0983098	0.0409489	PTGS2	1
GO:0032288	myelin assembly	1/60	21/18866	0.0647382	0.0983098	0.0409489	TLR2	1
GO:0035357	peroxisome proliferator activated receptor signaling pathway	1/60	21/18866	0.0647382	0.0983098	0.0409489	PPARG	1
GO:0035929	steroid hormone secretion	1/60	21/18866	0.0647382	0.0983098	0.0409489	PTPN11	1
GO:0036150	phosphatidylserine acyl-chain remodeling	1/60	21/18866	0.0647382	0.0983098	0.0409489	PLA2G2A	1
GO:0042276	error-prone translesion synthesis	1/60	21/18866	0.0647382	0.0983098	0.0409489	PCNA	1
GO:0043651	linoleic acid metabolic process	1/60	21/18866	0.0647382	0.0983098	0.0409489	ALOX5	1
GO:0046514	ceramide catabolic process	1/60	21/18866	0.0647382	0.0983098	0.0409489	PRKCD	1
GO:0051797	regulation of hair follicle development	1/60	21/18866	0.0647382	0.0983098	0.0409489	TNF	1
GO:0060065	uterus development	1/60	21/18866	0.0647382	0.0983098	0.0409489	ESR1	1
GO:0061213	positive regulation of mesonephros development	1/60	21/18866	0.0647382	0.0983098	0.0409489	VEGFA	1
GO:0072111	cell proliferation involved in kidney development	1/60	21/18866	0.0647382	0.0983098	0.0409489	MYC	1
GO:0072574	hepatocyte proliferation	1/60	21/18866	0.0647382	0.0983098	0.0409489	IL6	1
GO:0072575	epithelial cell proliferation involved in liver morphogenesis	1/60	21/18866	0.0647382	0.0983098	0.0409489	IL6	1
GO:0090201	negative regulation of release of cytochrome c from mitochondria	1/60	21/18866	0.0647382	0.0983098	0.0409489	IGF1	1
GO:0090312	positive regulation of protein deacetylation	1/60	21/18866	0.0647382	0.0983098	0.0409489	VEGFA	1
GO:0090370	negative regulation of cholesterol efflux	1/60	21/18866	0.0647382	0.0983098	0.0409489	EGF	1
GO:0140131	positive regulation of lymphocyte chemotaxis	1/60	21/18866	0.0647382	0.0983098	0.0409489	ADAM17	1
GO:1902656	calcium ion import into cytosol	1/60	21/18866	0.0647382	0.0983098	0.0409489	TRPV4	1
GO:1903055	positive regulation of extracellular matrix organization	1/60	21/18866	0.0647382	0.0983098	0.0409489	IL6	1
GO:2000047	regulation of cell-cell adhesion mediated by cadherin	1/60	21/18866	0.0647382	0.0983098	0.0409489	VEGFA	1
GO:2000737	negative regulation of stem cell differentiation	1/60	21/18866	0.0647382	0.0983098	0.0409489	STAT3	1
GO:0010976	positive regulation of neuron projection development	3/60	290/18866	0.0648666	0.0984554	0.0410095	VEGFA/FN1/MAP2K1	3
GO:0006766	vitamin metabolic process	2/60	131/18866	0.0652443	0.0988797	0.0411863	TNF/VDR	2
GO:0019218	regulation of steroid metabolic process	2/60	131/18866	0.0652443	0.0988797	0.0411863	TNF/VDR	2
GO:0044106	cellular amine metabolic process	2/60	131/18866	0.0652443	0.0988797	0.0411863	INS/HPRT1	2
GO:0002429	immune response-activating cell surface receptor signaling pathway	4/60	481/18866	0.0666618	0.100927	0.042039	PRKCD/MAPK3/RELA/PRKCB	4
GO:0002757	immune response-activating signal transduction	4/60	481/18866	0.0666618	0.100927	0.042039	PRKCD/MAPK3/RELA/PRKCB	4
GO:0006997	nucleus organization	2/60	133/18866	0.0669921	0.101376	0.0422261	PRKCA/PRKCB	2
[truncated: 1,026 more rows]

## Sheet: KEGG
ID	Description	GeneRatio	BgRatio	pvalue	p.adjust	qvalue	geneID	Count
hsa05205	Proteoglycans in cancer	19/56	205/8223	2.82413e-17	6.4955e-15	2.05121e-15	ESR1/ITGB3/TNF/CDKN1A/VEGFA/MMP2/PTPN11/STAT3/IGF1/FN1/MYC/CCND1/FGF2/COL1A1/TLR2/MAPK3/PRKCA/MAP2K1/PRKCB	19
hsa04151	PI3K-Akt signaling pathway	21/56	354/8223	3.89014e-15	3.94632e-13	1.24621e-13	ITGB3/IL6/CDKN1A/INS/VEGFA/IGF1/CDK2/FN1/MYC/CCND1/SPP1/FGF2/COL1A1/TLR2/CREB1/INSR/MAPK3/PRKCA/MAP2K1/RELA/EGF	21
hsa05161	Hepatitis B	16/56	162/8223	5.14737e-15	3.94632e-13	1.24621e-13	TNF/IL6/PCNA/CDKN1A/STAT3/CDK2/MYC/TLR2/CREB1/MAPK3/PRKCA/MAP2K1/MYD88/NFKBIA/RELA/PRKCB	16
hsa04066	HIF-1 signaling pathway	14/56	109/8223	8.03971e-15	4.62283e-13	1.45984e-13	IL6/CDKN1A/INS/NOS2/VEGFA/STAT3/IGF1/INSR/MAPK3/PRKCA/MAP2K1/RELA/EGF/PRKCB	14
hsa05207	Chemical carcinogenesis - receptor activation	17/56	212/8223	2.08787e-14	9.60419e-13	3.0329e-13	ESR1/VEGFA/STAT3/GSTM1/MYC/CCND1/PPARA/FGF2/CREB1/MAPK3/PRKCA/KLF4/MAP2K1/VDR/RELA/EGF/PRKCB	17
hsa04933	AGE-RAGE signaling pathway in diabetic complications	13/56	100/8223	7.02174e-14	2.69167e-12	8.5e-13	TNF/IL6/VEGFA/MMP2/STAT3/FN1/CCND1/PRKCD/COL1A1/MAPK3/PRKCA/RELA/PRKCB	13
hsa04931	Insulin resistance	13/56	108/8223	1.95518e-13	6.42416e-12	2.02868e-12	TNF/IL6/INS/PTPN11/STAT3/PPARA/PRKCD/CREB1/INSR/NFKBIA/RELA/PRKCB/PYGM	13
hsa05163	Human cytomegalovirus infection	16/56	225/8223	9.15353e-13	2.63164e-11	8.31044e-12	ITGB3/TNF/IL6/CDKN1A/VEGFA/STAT3/PTGS2/MYC/CCND1/CREB1/MAPK3/PRKCA/MAP2K1/NFKBIA/RELA/PRKCB	16
hsa05215	Prostate cancer	12/56	97/8223	1.31736e-12	3.36658e-11	1.06313e-11	CDKN1A/INS/MMP3/IGF1/CDK2/CCND1/CREB1/MAPK3/MAP2K1/NFKBIA/RELA/EGF	12
hsa01521	EGFR tyrosine kinase inhibitor resistance	10/56	79/8223	9.30286e-11	2.13966e-09	6.75681e-10	IL6/VEGFA/STAT3/IGF1/FGF2/MAPK3/PRKCA/MAP2K1/EGF/PRKCB	10
hsa05219	Bladder cancer	8/56	41/8223	2.21176e-10	4.62459e-09	1.4604e-09	CDKN1A/VEGFA/MMP2/MYC/CCND1/MAPK3/MAP2K1/EGF	8
hsa05165	Human papillomavirus infection	16/56	331/8223	3.19062e-10	6.11535e-09	1.93116e-09	ITGB3/TNF/CDKN1A/VEGFA/PTGS2/CDK2/FN1/CCND1/SPP1/TERT/COL1A1/CREB1/MAPK3/MAP2K1/RELA/EGF	16
hsa05167	Kaposi sarcoma-associated herpesvirus infection	13/56	194/8223	3.64602e-10	6.45066e-09	2.03705e-09	IL6/CDKN1A/VEGFA/STAT3/PTGS2/MYC/CCND1/FGF2/CREB1/MAPK3/MAP2K1/NFKBIA/RELA	13
hsa05160	Hepatitis C	12/56	157/8223	4.1641e-10	6.84103e-09	2.16033e-09	TNF/CDKN1A/STAT3/CDK2/MYC/CCND1/PPARA/MAPK3/MAP2K1/NFKBIA/RELA/EGF	12
hsa04068	FoxO signaling pathway	11/56	131/8223	8.90039e-10	1.36473e-08	4.30966e-09	IL6/CDKN1A/INS/STAT3/IGF1/CDK2/CCND1/INSR/MAPK3/MAP2K1/EGF	11
hsa05140	Leishmaniasis	9/56	77/8223	1.82288e-09	2.61165e-08	8.24731e-09	TNF/NOS2/PTGS2/TLR2/MAPK3/MYD88/NFKBIA/RELA/PRKCB	9
hsa05166	Human T-cell leukemia virus 1 infection	13/56	222/8223	1.93035e-09	2.61165e-08	8.24731e-09	TNF/IL6/CDKN1A/CDK2/MYC/CCND1/TERT/CREB1/MAPK3/MAP2K1/ITGAL/NFKBIA/RELA	13
hsa05171	Coronavirus disease - COVID-19	13/56	232/8223	3.30864e-09	4.2277e-08	1.33506e-08	ACE/TNF/IL6/MMP3/STAT3/TLR2/MAPK3/PRKCA/MYD88/ADAM17/NFKBIA/RELA/PRKCB	13
hsa04960	Aldosterone-regulated sodium reabsorption	7/56	37/8223	4.05616e-09	4.68589e-08	1.47975e-08	INS/IGF1/NR3C2/INSR/MAPK3/PRKCA/PRKCB	7
hsa04014	Ras signaling pathway	13/56	236/8223	4.07468e-09	4.68589e-08	1.47975e-08	INS/VEGFA/PTPN11/IGF1/FGF2/INSR/MAPK3/PRKCA/MAP2K1/RELA/PLA2G2A/EGF/PRKCB	13
hsa04010	MAPK signaling pathway	14/56	294/8223	6.15007e-09	6.73579e-08	2.12709e-08	TNF/INS/VEGFA/IGF1/MYC/FGF2/INSR/MAPK3/PRKCA/MAP2K1/MYD88/RELA/EGF/PRKCB	14
hsa05235	PD-L1 expression and PD-1 checkpoint pathway in cancer	9/56	89/8223	6.74909e-09	7.05586e-08	2.22817e-08	PTPN11/STAT3/TLR2/MAPK3/MAP2K1/MYD88/NFKBIA/RELA/EGF	9
hsa05169	Epstein-Barr virus infection	12/56	202/8223	7.53744e-09	7.53744e-08	2.38024e-08	TNF/IL6/CDKN1A/STAT3/CDK2/MYC/CCND1/TLR2/MYD88/ITGAL/NFKBIA/RELA	12
hsa04510	Focal adhesion	12/56	203/8223	7.97075e-09	7.63864e-08	2.4122e-08	ITGB3/VEGFA/IGF1/FN1/CCND1/SPP1/COL1A1/MAPK3/PRKCA/MAP2K1/EGF/PRKCB	12
hsa05222	Small cell lung cancer	9/56	92/8223	9.08201e-09	8.35545e-08	2.63856e-08	CDKN1A/NOS2/PTGS2/CDK2/FN1/MYC/CCND1/NFKBIA/RELA	9
hsa04015	Rap1 signaling pathway	12/56	210/8223	1.16883e-08	1.03397e-07	3.26516e-08	ITGB3/INS/VEGFA/IGF1/FGF2/INSR/MAPK3/PRKCA/MAP2K1/ITGAL/EGF/PRKCB	12
hsa04926	Relaxin signaling pathway	10/56	129/8223	1.22822e-08	1.04626e-07	3.30398e-08	NOS2/VEGFA/MMP2/COL1A1/CREB1/MAPK3/PRKCA/MAP2K1/NFKBIA/RELA	10
hsa05142	Chagas disease	9/56	102/8223	2.27335e-08	1.803e-07	5.69368e-08	ACE/TNF/IL6/NOS2/TLR2/MAPK3/MYD88/NFKBIA/RELA	9
hsa05146	Amoebiasis	9/56	102/8223	2.27335e-08	1.803e-07	5.69368e-08	TNF/IL6/NOS2/FN1/COL1A1/TLR2/PRKCA/RELA/PRKCB	9
hsa05223	Non-small cell lung cancer	8/56	72/8223	2.35681e-08	1.80689e-07	5.70596e-08	CDKN1A/STAT3/CCND1/MAPK3/PRKCA/MAP2K1/EGF/PRKCB	8
hsa04620	Toll-like receptor signaling pathway	9/56	104/8223	2.69884e-08	2.00236e-07	6.32325e-08	TNF/IL6/SPP1/TLR2/MAPK3/MAP2K1/MYD88/NFKBIA/RELA	9
hsa05214	Glioma	8/56	75/8223	3.27043e-08	2.35062e-07	7.42302e-08	CDKN1A/IGF1/CCND1/MAPK3/PRKCA/MAP2K1/EGF/PRKCB	8
hsa05212	Pancreatic cancer	8/56	76/8223	3.63615e-08	2.45975e-07	7.76762e-08	CDKN1A/VEGFA/STAT3/CCND1/MAPK3/MAP2K1/RELA/EGF	8
hsa05220	Chronic myeloid leukemia	8/56	76/8223	3.63615e-08	2.45975e-07	7.76762e-08	CDKN1A/PTPN11/MYC/CCND1/MAPK3/MAP2K1/NFKBIA/RELA	8
hsa05226	Gastric cancer	10/56	149/8223	4.91857e-08	3.2322e-07	1.0207e-07	CDKN1A/CDK2/MYC/CCND1/FGF2/TERT/MAPK3/MAP2K1/ABCB1/EGF	10
hsa05145	Toxoplasmosis	9/56	112/8223	5.17773e-08	3.30799e-07	1.04463e-07	TNF/NOS2/STAT3/TLR2/MAPK3/ALOX5/MYD88/NFKBIA/RELA	9
hsa04668	TNF signaling pathway	9/56	114/8223	6.0449e-08	3.75764e-07	1.18662e-07	TNF/IL6/MMP3/PTGS2/CREB1/MAPK3/MAP2K1/NFKBIA/RELA	9
hsa05415	Diabetic cardiomyopathy	11/56	203/8223	8.9173e-08	5.39731e-07	1.70441e-07	ACE/INS/MMP2/PPARA/PRKCD/COL1A1/INSR/G6PD/PRKCA/RELA/PRKCB	11
hsa05216	Thyroid cancer	6/56	37/8223	1.49758e-07	8.83185e-07	2.78901e-07	CDKN1A/PPARG/MYC/CCND1/MAPK3/MAP2K1	6
hsa05417	Lipid and atherosclerosis	11/56	215/8223	1.60237e-07	9.21364e-07	2.90957e-07	TNF/IL6/MMP3/PPARG/STAT3/TLR2/MAPK3/PRKCA/MYD88/NFKBIA/RELA	11
hsa04917	Prolactin signaling pathway	7/56	70/8223	3.97323e-07	2.22888e-06	7.03858e-07	ESR1/INS/STAT3/CCND1/MAPK3/MAP2K1/RELA	7
hsa04625	C-type lectin receptor signaling pathway	8/56	104/8223	4.29105e-07	2.34986e-06	7.42062e-07	TNF/IL6/PTPN11/PTGS2/PRKCD/MAPK3/NFKBIA/RELA	8
hsa05218	Melanoma	7/56	72/8223	4.83159e-07	2.58434e-06	8.16107e-07	CDKN1A/IGF1/CCND1/FGF2/MAPK3/MAP2K1/EGF	7
hsa04928	Parathyroid hormone synthesis, secretion and action	8/56	106/8223	4.97188e-07	2.59894e-06	8.20717e-07	CDKN1A/CREB1/MAPK3/PRKCA/MAP2K1/VDR/BGLAP/PRKCB	8
hsa05224	Breast cancer	9/56	147/8223	5.40541e-07	2.76276e-06	8.72451e-07	ESR1/CDKN1A/IGF1/MYC/CCND1/FGF2/MAPK3/MAP2K1/EGF	9
hsa05206	MicroRNAs in cancer	12/56	310/8223	8.37857e-07	4.18929e-06	1.32293e-06	ITGB3/CDKN1A/VEGFA/STAT3/PTGS2/MYC/CCND1/MAPK3/PRKCA/MAP2K1/ABCB1/PRKCB	12
hsa04218	Cellular senescence	9/56	156/8223	8.93577e-07	4.37282e-06	1.38089e-06	IL6/CDKN1A/CDK2/MYC/CCND1/MAPK3/MAP2K1/RELA/TRPV4	9
hsa04919	Thyroid hormone signaling pathway	8/56	121/8223	1.37143e-06	6.57143e-06	2.07519e-06	ESR1/ITGB3/MYC/CCND1/MAPK3/PRKCA/MAP2K1/PRKCB	8
hsa04012	ErbB signaling pathway	7/56	85/8223	1.51228e-06	7.09846e-06	2.24162e-06	CDKN1A/MYC/MAPK3/PRKCA/MAP2K1/EGF/PRKCB	7
hsa05225	Hepatocellular carcinoma	9/56	168/8223	1.66373e-06	7.65315e-06	2.41679e-06	CDKN1A/GSTM1/MYC/CCND1/TERT/MAPK3/PRKCA/MAP2K1/PRKCB	9
hsa05164	Influenza A	9/56	171/8223	1.92827e-06	8.69613e-06	2.74614e-06	TNF/IL6/MAPK3/PRKCA/MAP2K1/MYD88/NFKBIA/RELA/PRKCB	9
hsa04380	Osteoclast differentiation	8/56	128/8223	2.10084e-06	9.13721e-06	2.88543e-06	ITGB3/TNF/PPARG/CREB1/MAPK3/MAP2K1/NFKBIA/RELA	8
hsa05134	Legionellosis	6/56	57/8223	2.10553e-06	9.13721e-06	2.88543e-06	TNF/IL6/TLR2/MYD88/NFKBIA/RELA	6
hsa05213	Endometrial cancer	6/56	58/8223	2.33623e-06	9.95062e-06	3.1423e-06	CDKN1A/MYC/CCND1/MAPK3/MAP2K1/EGF	6
hsa04370	VEGF signaling pathway	6/56	59/8223	2.58715e-06	1.0819e-05	3.41652e-06	VEGFA/PTGS2/MAPK3/PRKCA/MAP2K1/PRKCB	6
hsa05152	Tuberculosis	9/56	180/8223	2.95134e-06	1.20715e-05	3.81207e-06	TNF/IL6/NOS2/TLR2/CREB1/MAPK3/VDR/MYD88/RELA	9
hsa04657	IL-17 signaling pathway	7/56	94/8223	2.99164e-06	1.20715e-05	3.81207e-06	TNF/IL6/MMP3/PTGS2/MAPK3/NFKBIA/RELA	7
hsa05135	Yersinia infection	8/56	137/8223	3.50358e-06	1.38935e-05	4.38742e-06	TNF/IL6/FN1/MAPK3/MAP2K1/MYD88/NFKBIA/RELA	8
hsa05162	Measles	8/56	139/8223	3.90521e-06	1.51781e-05	4.79308e-06	IL6/STAT3/CDK2/CCND1/TLR2/MYD88/NFKBIA/RELA	8
hsa01522	Endocrine resistance	7/56	98/8223	3.9595e-06	1.51781e-05	4.79308e-06	ESR1/CDKN1A/MMP2/IGF1/CCND1/MAPK3/MAP2K1	7
hsa05143	African trypanosomiasis	5/56	37/8223	4.50794e-06	1.69928e-05	5.36616e-06	TNF/IL6/PRKCA/MYD88/PRKCB	5
hsa04936	Alcoholic liver disease	8/56	142/8223	4.58068e-06	1.69928e-05	5.36616e-06	TNF/IL6/CCND1/PPARA/MYD88/NFKBIA/RELA/FABP1	8
hsa04550	Signaling pathways regulating pluripotency of stem cells	8/56	143/8223	4.82679e-06	1.76216e-05	5.56473e-06	STAT3/IGF1/MYC/FGF2/MAPK3/KLF4/MAP2K1/POU5F1	8
hsa05221	Acute myeloid leukemia	6/56	67/8223	5.49548e-06	1.97494e-05	6.23664e-06	STAT3/MYC/CCND1/MAPK3/MAP2K1/RELA	6
hsa04920	Adipocytokine signaling pathway	6/56	69/8223	6.53268e-06	2.31156e-05	7.29967e-06	TNF/PTPN11/STAT3/PPARA/NFKBIA/RELA	6
hsa04150	mTOR signaling pathway	8/56	156/8223	9.19897e-06	3.2057e-05	1.01233e-05	TNF/INS/IGF1/INSR/MAPK3/PRKCA/MAP2K1/PRKCB	8
hsa05170	Human immunodeficiency virus 1 infection	9/56	212/8223	1.12363e-05	3.85725e-05	1.21808e-05	TNF/TLR2/MAPK3/PRKCA/MAP2K1/MYD88/NFKBIA/RELA/PRKCB	9
hsa05133	Pertussis	6/56	76/8223	1.14856e-05	3.88482e-05	1.22679e-05	TNF/IL6/NOS2/MAPK3/MYD88/RELA	6
hsa04930	Type II diabetes mellitus	5/56	46/8223	1.35308e-05	4.51026e-05	1.42429e-05	TNF/INS/PRKCD/INSR/MAPK3	5
hsa04935	Growth hormone synthesis, secretion and action	7/56	120/8223	1.51711e-05	4.98478e-05	1.57414e-05	STAT3/IGF1/CREB1/MAPK3/PRKCA/MAP2K1/PRKCB	7
hsa05208	Chemical carcinogenesis - reactive oxygen species	9/56	223/8223	1.68712e-05	5.46531e-05	1.72589e-05	VEGFA/PTPN11/GSTM1/PRKCD/MAPK3/MAP2K1/NFKBIA/RELA/EGF	9
hsa05144	Malaria	5/56	50/8223	2.0486e-05	6.54413e-05	2.06657e-05	TNF/IL6/TLR2/MYD88/ITGAL	5
hsa04913	Ovarian steroidogenesis	5/56	51/8223	2.25955e-05	7.11913e-05	2.24815e-05	INS/PTGS2/IGF1/INSR/ALOX5	5
hsa05210	Colorectal cancer	6/56	86/8223	2.34428e-05	7.28627e-05	2.30093e-05	CDKN1A/MYC/CCND1/MAPK3/MAP2K1/EGF	6
hsa04650	Natural killer cell mediated cytotoxicity	7/56	131/8223	2.68663e-05	8.239e-05	2.60179e-05	TNF/PTPN11/MAPK3/PRKCA/MAP2K1/ITGAL/PRKCB	7
hsa04211	Longevity regulating pathway	6/56	89/8223	2.85243e-05	8.63237e-05	2.72601e-05	INS/PPARG/IGF1/CREB1/INSR/RELA	6
hsa04912	GnRH signaling pathway	6/56	93/8223	3.66418e-05	0.000108046	3.41199e-05	MMP2/PRKCD/MAPK3/PRKCA/MAP2K1/PRKCB	6
hsa05323	Rheumatoid arthritis	6/56	93/8223	3.66418e-05	0.000108046	3.41199e-05	TNF/IL6/MMP3/VEGFA/TLR2/ITGAL	6
hsa04613	Neutrophil extracellular trap formation	8/56	190/8223	3.85273e-05	0.000112168	3.54215e-05	ITGB3/TLR2/MAPK3/PRKCA/MAP2K1/ITGAL/RELA/PRKCB	8
hsa05418	Fluid shear stress and atherosclerosis	7/56	139/8223	3.93852e-05	0.000113232	3.57576e-05	ITGB3/TNF/VEGFA/MMP2/GSTM1/RELA/TRPV4	7
hsa05132	Salmonella infection	9/56	249/8223	4.04304e-05	0.000114802	3.62533e-05	TNF/IL6/MYC/TLR2/MAPK3/MAP2K1/MYD88/NFKBIA/RELA	9
hsa04730	Long-term depression	5/56	60/8223	5.01447e-05	0.00014065	4.44157e-05	IGF1/MAPK3/PRKCA/MAP2K1/PRKCB	5
hsa04072	Phospholipase D signaling pathway	7/56	148/8223	5.88405e-05	0.000163052	5.14901e-05	INS/PTPN11/INSR/MAPK3/PRKCA/MAP2K1/EGF	7
hsa05203	Viral carcinogenesis	8/56	204/8223	6.3886e-05	0.000174926	5.52398e-05	CDKN1A/STAT3/CDK2/CCND1/CREB1/MAPK3/NFKBIA/RELA	8
hsa04929	GnRH secretion	5/56	64/8223	6.85714e-05	0.000184182	5.81628e-05	SPP1/MAPK3/PRKCA/MAP2K1/PRKCB	5
hsa04064	NF-kappa B signaling pathway	6/56	104/8223	6.88681e-05	0.000184182	5.81628e-05	TNF/PTGS2/MYD88/NFKBIA/RELA/PRKCB	6
hsa05321	Inflammatory bowel disease	5/56	65/8223	7.39026e-05	0.000195375	6.16973e-05	TNF/IL6/STAT3/TLR2/RELA	5
hsa04921	Oxytocin signaling pathway	7/56	154/8223	7.57346e-05	0.000197943	6.25082e-05	CDKN1A/PTGS2/CCND1/MAPK3/PRKCA/MAP2K1/PRKCB	7
hsa04932	Non-alcoholic fatty liver disease	7/56	155/8223	7.89017e-05	0.000203903	6.43905e-05	TNF/IL6/INS/PPARG/PPARA/INSR/RELA	7
hsa04664	Fc epsilon RI signaling pathway	5/56	68/8223	9.18313e-05	0.00023468	7.41095e-05	TNF/MAPK3/ALOX5/PRKCA/MAP2K1	5
hsa05211	Renal cell carcinoma	5/56	69/8223	9.84953e-05	0.000248944	7.86139e-05	CDKN1A/VEGFA/PTPN11/MAPK3/MAP2K1	5
hsa04726	Serotonergic synapse	6/56	115/8223	0.000120573	0.00030041	9.48664e-05	PTGS2/MAPK3/ALOX5/PRKCA/MAP2K1/PRKCB	6
hsa04630	JAK-STAT signaling pathway	7/56	166/8223	0.00012147	0.00030041	9.48664e-05	IL6/CDKN1A/PTPN11/STAT3/MYC/CCND1/EGF	7
hsa04810	Regulation of actin cytoskeleton	8/56	229/8223	0.000143466	0.000348896	0.000110178	ITGB3/INS/FN1/FGF2/MAPK3/MAP2K1/ITGAL/EGF	8
hsa04071	Sphingolipid signaling pathway	6/56	119/8223	0.000145626	0.000348896	0.000110178	TNF/MAPK3/PRKCA/MAP2K1/RELA/PRKCB	6
hsa04722	Neurotrophin signaling pathway	6/56	119/8223	0.000145626	0.000348896	0.000110178	PTPN11/PRKCD/MAPK3/MAP2K1/NFKBIA/RELA	6
hsa04152	AMPK signaling pathway	6/56	121/8223	0.000159612	0.000378462	0.000119514	INS/PPARG/IGF1/CCND1/CREB1/INSR	6
hsa05010	Alzheimer disease	10/56	384/8223	0.000227261	0.000533367	0.000168432	TNF/IL6/INS/NOS2/PTGS2/INSR/MAPK3/MAP2K1/ADAM17/RELA	10
hsa04621	NOD-like receptor signaling pathway	7/56	186/8223	0.000245921	0.000571332	0.000180421	TNF/IL6/PRKCD/MAPK3/MYD88/NFKBIA/RELA	7
hsa04662	B cell receptor signaling pathway	5/56	84/8223	0.000250392	0.000575901	0.000181863	MAPK3/MAP2K1/NFKBIA/RELA/PRKCB	5
hsa04270	Vascular smooth muscle contraction	6/56	134/8223	0.000278536	0.00063429	0.000200302	PRKCD/MAPK3/PRKCA/MAP2K1/PLA2G2A/PRKCB	6
hsa04062	Chemokine signaling pathway	7/56	192/8223	0.000298684	0.000673503	0.000212685	STAT3/PRKCD/MAPK3/MAP2K1/NFKBIA/RELA/PRKCB	7
hsa05202	Transcriptional misregulation in cancer	7/56	193/8223	0.000308303	0.000688332	0.000217368	IL6/CDKN1A/MMP3/PPARG/IGF1/MYC/RELA	7
hsa04540	Gap junction	5/56	88/8223	0.000311246	0.000688332	0.000217368	MAPK3/PRKCA/MAP2K1/EGF/PRKCB	5
hsa04915	Estrogen signaling pathway	6/56	138/8223	0.000326518	0.000715229	0.000225862	ESR1/MMP2/PRKCD/CREB1/MAPK3/MAP2K1	6
hsa05410	Hypertrophic cardiomyopathy	5/56	90/8223	0.000345585	0.000749853	0.000236796	ITGB3/ACE/TNF/IL6/IGF1	5
hsa05130	Pathogenic Escherichia coli infection	7/56	197/8223	0.000349307	0.000750847	0.00023711	TNF/IL6/PTPN11/MAPK3/MYD88/NFKBIA/RELA	7
hsa04961	Endocrine and other factor-regulated calcium reabsorption	4/56	53/8223	0.000440902	0.000938958	0.000296513	ESR1/PRKCA/VDR/PRKCB	4
hsa04666	Fc gamma R-mediated phagocytosis	5/56	97/8223	0.000488777	0.00103137	0.000325694	PRKCD/MAPK3/PRKCA/MAP2K1/PRKCB	5
hsa04750	Inflammatory mediator regulation of TRP channels	5/56	98/8223	0.000512406	0.00106174	0.000335287	IGF1/PRKCD/PRKCA/TRPV4/PRKCB	5
hsa05231	Choline metabolism in cancer	5/56	98/8223	0.000512406	0.00106174	0.000335287	MAPK3/PRKCA/MAP2K1/EGF/PRKCB	5
hsa04916	Melanogenesis	5/56	101/8223	0.000588474	0.00120847	0.000381623	CREB1/MAPK3/PRKCA/MAP2K1/PRKCB	5
hsa04934	Cushing syndrome	6/56	155/8223	0.000607295	0.00123609	0.000390343	CDKN1A/CDK2/CCND1/CREB1/MAPK3/MAP2K1	6
hsa04914	Progesterone-mediated oocyte maturation	5/56	102/8223	0.000615624	0.00124205	0.000392226	INS/IGF1/CDK2/MAPK3/MAP2K1	5
hsa04660	T cell receptor signaling pathway	5/56	104/8223	0.000672737	0.00134547	0.000424887	TNF/MAPK3/MAP2K1/NFKBIA/RELA	5
hsa04659	Th17 cell differentiation	5/56	108/8223	0.00079879	0.00158381	0.00050015	IL6/STAT3/MAPK3/NFKBIA/RELA	5
hsa04725	Cholinergic synapse	5/56	113/8223	0.000980263	0.00192701	0.00060853	CREB1/MAPK3/PRKCA/MAP2K1/PRKCB	5
hsa04670	Leukocyte transendothelial migration	5/56	114/8223	0.00101996	0.00198806	0.000627807	MMP2/PTPN11/PRKCA/ITGAL/PRKCB	5
hsa01523	Antifolate resistance	3/56	30/8223	0.00106627	0.00206086	0.000650798	TNF/IL6/RELA	3
hsa04720	Long-term potentiation	4/56	67/8223	0.00107544	0.00206127	0.000650926	MAPK3/PRKCA/MAP2K1/PRKCB	4
hsa05120	Epithelial cell signaling in Helicobacter pylori infection	4/56	70/8223	0.0012672	0.00238899	0.000754418	PTPN11/ADAM17/NFKBIA/RELA	4
hsa05230	Central carbon metabolism in cancer	4/56	70/8223	0.0012672	0.00238899	0.000754418	MYC/MAPK3/G6PD/MAP2K1	4
hsa04115	p53 signaling pathway	4/56	73/8223	0.00148173	0.00277072	0.000874965	CDKN1A/IGF1/CDK2/CCND1	4
hsa04918	Thyroid hormone synthesis	4/56	75/8223	0.00163809	0.00303839	0.00095949	ALB/CREB1/PRKCA/PRKCB	4
hsa04110	Cell cycle	5/56	127/8223	0.00165195	0.00303958	0.000959869	PCNA/CDKN1A/CDK2/MYC/CCND1	5
hsa04114	Oocyte meiosis	5/56	131/8223	0.00189435	0.00345795	0.00109198	INS/IGF1/CDK2/MAPK3/MAP2K1	5
hsa04210	Apoptosis	5/56	136/8223	0.00223291	0.00404386	0.00127701	TNF/MAPK3/MAP2K1/NFKBIA/RELA	5
hsa04910	Insulin signaling pathway	5/56	137/8223	0.0023056	0.00414288	0.00130828	INS/INSR/MAPK3/MAP2K1/PYGM	5
hsa04371	Apelin signaling pathway	5/56	139/8223	0.00245614	0.00437917	0.0013829	NOS2/CCND1/SPP1/MAPK3/MAP2K1	5
hsa04911	Insulin secretion	4/56	86/8223	0.00270801	0.00479109	0.00151297	INS/CREB1/PRKCA/PRKCB	4
hsa04512	ECM-receptor interaction	4/56	88/8223	0.00294396	0.00516878	0.00163225	ITGB3/FN1/SPP1/COL1A1	4
hsa04024	cAMP signaling pathway	6/56	225/8223	0.00406808	0.00708831	0.00223842	PPARA/CREB1/MAPK3/MAP2K1/NFKBIA/RELA	6
hsa04713	Circadian entrainment	4/56	97/8223	0.00418112	0.0072305	0.00228332	CREB1/MAPK3/PRKCA/PRKCB	4
hsa05022	Pathways of neurodegeneration - multiple diseases	9/56	476/8223	0.00449088	0.00770822	0.00243418	TNF/IL6/NOS2/PTGS2/MAPK3/PRKCA/MAP2K1/RELA/PRKCB	9
hsa04022	cGMP-PKG signaling pathway	5/56	167/8223	0.00539046	0.00918375	0.00290013	INS/CREB1/INSR/MAPK3/MAP2K1	5
hsa04020	Calcium signaling pathway	6/56	240/8223	0.00556542	0.00941211	0.00297225	NOS2/VEGFA/FGF2/PRKCA/EGF/PRKCB	6
hsa05131	Shigellosis	6/56	247/8223	0.00638822	0.0107248	0.00338677	TNF/PRKCD/MAPK3/MYD88/NFKBIA/RELA	6
hsa04923	Regulation of lipolysis in adipocytes	3/56	58/8223	0.00708437	0.0118073	0.00372862	INS/PTGS2/INSR	3
hsa00590	Arachidonic acid metabolism	3/56	61/8223	0.00814541	0.013478	0.00425622	PTGS2/ALOX5/PLA2G2A	3
hsa04213	Longevity regulating pathway - multiple species	3/56	62/8223	0.00851877	0.0139951	0.00441951	INS/IGF1/INSR	3
hsa05031	Amphetamine addiction	3/56	69/8223	0.0114136	0.0186179	0.00587933	CREB1/PRKCA/PRKCB	3
hsa04622	RIG-I-like receptor signaling pathway	3/56	71/8223	0.0123325	0.0199752	0.00630797	TNF/NFKBIA/RELA	3
hsa01524	Platinum drug resistance	3/56	73/8223	0.0132929	0.0213802	0.00675165	CDKN1A/GSTM1/MAPK3	3
hsa03320	PPAR signaling pathway	3/56	75/8223	0.014295	0.0226748	0.00716048	PPARG/PPARA/FABP1	3
hsa04623	Cytosolic DNA-sensing pathway	3/56	75/8223	0.014295	0.0226748	0.00716048	IL6/NFKBIA/RELA	3
hsa04140	Autophagy - animal	4/56	141/8223	0.0152799	0.0240711	0.0076014	INS/PRKCD/MAPK3/MAP2K1	4
hsa04723	Retrograde endocannabinoid signaling	4/56	148/8223	0.0179492	0.0280837	0.00886855	PTGS2/MAPK3/PRKCA/PRKCB	4
hsa04658	Th1 and Th2 cell differentiation	3/56	92/8223	0.0245222	0.0381088	0.0120343	MAPK3/NFKBIA/RELA	3
hsa04350	TGF-beta signaling pathway	3/56	96/8223	0.0273766	0.0419774	0.013256	TNF/MYC/MAPK3	3
hsa05414	Dilated cardiomyopathy	3/56	96/8223	0.0273766	0.0419774	0.013256	ITGB3/TNF/IGF1	3
hsa04310	Wnt signaling pathway	4/56	170/8223	0.0281612	0.0428946	0.0135457	MYC/CCND1/PRKCA/PRKCB	4
hsa04925	Aldosterone synthesis and secretion	3/56	98/8223	0.0288678	0.0436815	0.0137942	CREB1/PRKCA/PRKCB	3
hsa04640	Hematopoietic cell lineage	3/56	99/8223	0.0296294	0.0445409	0.0140655	ITGB3/TNF/IL6	3
hsa04972	Pancreatic secretion	3/56	102/8223	0.0319778	0.0477591	0.0150818	PRKCA/PLA2G2A/PRKCB	3
hsa05332	Graft-versus-host disease	2/56	42/8223	0.0329613	0.0489103	0.0154454	TNF/IL6	2
hsa04940	Type I diabetes mellitus	2/56	43/8223	0.0344206	0.0504251	0.0159237	TNF/INS	2
hsa04975	Fat digestion and absorption	2/56	43/8223	0.0344206	0.0504251	0.0159237	PLA2G2A/FABP1	2
hsa04922	Glucagon signaling pathway	3/56	107/8223	0.0361034	0.0525556	0.0165965	PPARA/CREB1/PYGM	3
hsa05020	Prion disease	5/56	273/8223	0.0374987	0.0542434	0.0171295	TNF/IL6/PRKCD/CREB1/MAPK3	5
hsa04724	Glutamatergic synapse	3/56	114/8223	0.0423189	0.0608334	0.0192105	MAPK3/PRKCA/PRKCB	3
hsa05030	Cocaine addiction	2/56	49/8223	0.0436857	0.0624081	0.0197078	CREB1/RELA	2
hsa04611	Platelet activation	3/56	124/8223	0.0520702	0.0739269	0.0233453	ITGB3/COL1A1/MAPK3	3
hsa00480	Glutathione metabolism	2/56	57/8223	0.0572907	0.0808396	0.0255283	GSTM1/G6PD	2
hsa04728	Dopaminergic synapse	3/56	132/8223	0.0605886	0.0849719	0.0268332	CREB1/PRKCA/PRKCB	3
hsa05416	Viral myocarditis	2/56	60/8223	0.0627278	0.0874387	0.0276122	CCND1/ITGAL	2
hsa04924	Renin secretion	2/56	69/8223	0.0800152	0.110201	0.0348002	ACE/CREB1	2
hsa05204	Chemical carcinogenesis - DNA adducts	2/56	69/8223	0.0800152	0.110201	0.0348002	PTGS2/GSTM1	2
hsa04520	Adherens junction	2/56	71/8223	0.0840394	0.115054	0.0363328	INSR/MAPK3	2
hsa04261	Adrenergic signaling in cardiomyocytes	3/56	154/8223	0.0871038	0.118544	0.0374348	CREB1/MAPK3/PRKCA	3
hsa04217	Necroptosis	3/56	159/8223	0.093721	0.126799	0.0400418	TNF/STAT3/PYGM	3
hsa04971	Gastric acid secretion	2/56	76/8223	0.0943624	0.12692	0.0400801	PRKCA/PRKCB	2
hsa04612	Antigen processing and presentation	2/56	78/8223	0.0985906	0.131836	0.0416325	TNF/CREB1	2
hsa00983	Drug metabolism - other enzymes	2/56	80/8223	0.102872	0.136766	0.0431893	GSTM1/HPRT1	2
hsa04727	GABAergic synapse	2/56	89/8223	0.12274	0.162242	0.0512343	PRKCA/PRKCB	2
hsa04360	Axon guidance	3/56	182/8223	0.126667	0.166327	0.0525243	PTPN11/MAPK3/PRKCA	3
hsa05032	Morphine addiction	2/56	91/8223	0.127276	0.166327	0.0525243	PRKCA/PRKCB	2
hsa04970	Salivary secretion	2/56	92/8223	0.12956	0.168354	0.0531646	PRKCA/PRKCB	2
hsa05034	Alcoholism	3/56	187/8223	0.134326	0.173567	0.0548107	CREB1/MAPK3/MAP2K1	3
hsa00220	Arginine biosynthesis	1/56	22/8223	0.139747	0.179564	0.0567043	NOS2	1
hsa04070	Phosphatidylinositol signaling system	2/56	97/8223	0.141119	0.180318	0.0569426	PRKCA/PRKCB	2
hsa03430	Mismatch repair	1/56	23/8223	0.145621	0.184027	0.0581138	PCNA	1
hsa04614	Renin-angiotensin system	1/56	23/8223	0.145621	0.184027	0.0581138	ACE	1
hsa04061	Viral protein interaction with cytokine and cytokine receptor	2/56	100/8223	0.148159	0.186211	0.0588035	TNF/IL6	2
hsa00592	alpha-Linolenic acid metabolism	1/56	26/8223	0.163009	0.202659	0.0639977	PLA2G2A	1
hsa04950	Maturity onset diabetes of the young	1/56	26/8223	0.163009	0.202659	0.0639977	INS	1
hsa00030	Pentose phosphate pathway	1/56	30/8223	0.185652	0.228342	0.072108	G6PD	1
hsa00591	Linoleic acid metabolism	1/56	30/8223	0.185652	0.228342	0.072108	PLA2G2A	1
hsa05310	Asthma	1/56	31/8223	0.191218	0.233937	0.0738749	TNF	1
hsa03410	Base excision repair	1/56	33/8223	0.202239	0.24611	0.0777191	PCNA	1
hsa04710	Circadian rhythm	1/56	34/8223	0.207693	0.251418	0.0793952	CREB1	1
hsa00500	Starch and sucrose metabolism	1/56	36/8223	0.218493	0.261737	0.0826537	PYGM	1
hsa03030	DNA replication	1/56	36/8223	0.218493	0.261737	0.0826537	PCNA	1
hsa05330	Allograft rejection	1/56	38/8223	0.229149	0.273079	0.0862353	TNF	1
hsa05017	Spinocerebellar ataxia	2/56	143/8223	0.254472	0.301694	0.0952718	PRKCA/PRKCB	2
hsa04962	Vasopressin-regulated water reabsorption	1/56	44/8223	0.260266	0.30698	0.096941	CREB1	1
hsa02010	ABC transporters	1/56	45/8223	0.26533	0.311357	0.0983233	ABCB1	1
hsa03420	Nucleotide excision repair	1/56	47/8223	0.275358	0.31986	0.101009	PCNA	1
hsa04973	Carbohydrate digestion and absorption	1/56	47/8223	0.275358	0.31986	0.101009	PRKCB	1
hsa04145	Phagosome	2/56	152/8223	0.277298	0.320496	0.101209	ITGB3/TLR2	2
hsa04672	Intestinal immune network for IgA production	1/56	49/8223	0.285251	0.327128	0.103303	IL6	1
hsa04390	Hippo signaling pathway	2/56	157/8223	0.289975	0.327128	0.103303	MYC/CCND1	2
hsa00330	Arginine and proline metabolism	1/56	50/8223	0.290148	0.327128	0.103303	NOS2	1
hsa00565	Ether lipid metabolism	1/56	50/8223	0.290148	0.327128	0.103303	PLA2G2A	1
hsa05110	Vibrio cholerae infection	1/56	50/8223	0.290148	0.327128	0.103303	PRKCA	1
hsa04340	Hedgehog signaling pathway	1/56	56/8223	0.318844	0.357606	0.112928	CCND1	1
hsa04530	Tight junction	2/56	169/8223	0.32029	0.357606	0.112928	PCNA/CCND1	2
hsa04330	Notch signaling pathway	1/56	59/8223	0.332762	0.369735	0.116758	ADAM17	1
hsa04978	Mineral absorption	1/56	60/8223	0.337338	0.373018	0.117795	VDR	1
hsa05217	Basal cell carcinoma	1/56	63/8223	0.350885	0.386141	0.121939	CDKN1A	1
hsa04927	Cortisol synthesis and secretion	1/56	65/8223	0.359764	0.394027	0.12443	CREB1	1
hsa00982	Drug metabolism - cytochrome P450	1/56	72/8223	0.389913	0.423018	0.133585	GSTM1	1
hsa04137	Mitophagy - animal	1/56	72/8223	0.389913	0.423018	0.133585	RELA	1
hsa05100	Bacterial invasion of epithelial cells	1/56	77/8223	0.410589	0.441287	0.139354	FN1	1
hsa05412	Arrhythmogenic right ventricular cardiomyopathy	1/56	77/8223	0.410589	0.441287	0.139354	ITGB3	1
hsa00980	Metabolism of xenobiotics by cytochrome P450	1/56	78/8223	0.414641	0.443569	0.140075	GSTM1	1
hsa04146	Peroxisome	1/56	82/8223	0.430577	0.458485	0.144785	NOS2	1
hsa01232	Nucleotide metabolism	1/56	85/8223	0.442248	0.468743	0.148024	HPRT1	1
hsa04976	Bile secretion	1/56	89/8223	0.457446	0.482626	0.152408	ABCB1	1
hsa04714	Thermogenesis	2/56	232/8223	0.471894	0.495597	0.156504	PPARG/CREB1	2
hsa05150	Staphylococcus aureus infection	1/56	96/8223	0.483068	0.505026	0.159482	ITGAL	1
hsa00564	Glycerophospholipid metabolism	1/56	99/8223	0.493682	0.513787	0.162248	PLA2G2A	1
hsa04974	Protein digestion and absorption	1/56	103/8223	0.507501	0.52579	0.166039	COL1A1	1
hsa01200	Carbon metabolism	1/56	115/8223	0.546775	0.563938	0.178086	G6PD	1
hsa00230	Purine metabolism	1/56	128/8223	0.585852	0.601544	0.189961	HPRT1	1
hsa04060	Cytokine-cytokine receptor interaction	2/56	295/8223	0.602303	0.615688	0.194428	TNF/IL6	2
hsa05322	Systemic lupus erythematosus	1/56	136/8223	0.608234	0.618999	0.195474	TNF	1
hsa05016	Huntington disease	2/56	306/8223	0.622503	0.63073	0.199178	PPARG/CREB1	2
hsa04514	Cell adhesion molecules	1/56	157/8223	0.661488	0.667291	0.210723	ITGAL	1
hsa05014	Amyotrophic lateral sclerosis	2/56	364/8223	0.716316	0.719444	0.227193	TNF/NOS2	2
hsa04080	Neuroactive ligand-receptor interaction	1/56	367/8223	0.923128	0.923128	0.291514	NR3C1	1
